# Supplementary material for: 2,7-Dimethyl-2,7-diazo­niapyrene bis­(hexa­fluoro­phosphate)
Source: Acta Crystallogr Sect E Struct Rep Online. 2011 Jan 29;67(Pt 2):o508. doi: 10.1107/S1600536811001978 (PMC3051768; doi:10.1107/S1600536811001978)
Supplement: Supplementary file 1 [file e-67-0o508-sup1.cif]

##############################################################################
###                                                                        ###
###        Electronic paper (Acta Crystallographica Section E)             ###
###                                                                        ###
##############################################################################
#                                                                            #
# This CIF contains the data in a paper accepted for publication in Acta     #
# Crystallographica Section E. It conforms to the requirements of Notes      #
# for Authors for Section E, and has been peer reviewed under the auspices   #
# of the IUCr Commission on Journals.                                        #
#                                                                            #
# Full details of the Crystallographic Information File format               #
# are given in the paper "The Crystallographic Information File (CIF):       #
# a New Standard Archive File for Crystallography" by S. R. Hall, F. H.      #
# Allen and I. D. Brown [Acta Cryst. (1991), A47, 655-685].                  #
#                                                                            #
# The current version of the core CIF dictionary is obtainable from          #
# ftp://ftp.iucr.org/pub/cif_core.dic. The current version number is 2.4.    #
#                                                                            #
# Software is freely available for graphical display of the structure(s) in  #
# this CIF.  For information consult the CIF home page http://www.iucr.org/  #
# cif/home.html                                                              #
#                                                                            #
# This file may be used for bona fide research purposes within the           #
# scientific community so long as proper attribution is given to the journal # 
# article from which it was obtained.                                        #
#                                                                            #
##############################################################################
                                             
data_global
_audit_creation_method     'form.cif (version 2.0)'
_journal_data_validation_number     ?
_journal_date_recd_electronic     2010-12-01
_journal_date_accepted     2011-01-13
_journal_name_full     'Acta Crystallographica, Section E'
_journal_year     2011
_journal_volume     67
_journal_issue      2
_journal_page_first     o508
_journal_page_last     o508
_journal_paper_category     QO
_journal_coeditor_code     BG2385
_publ_contact_author_name     'Li Ang'
_publ_contact_author_address
;
College of Food Science and Biotechnology,
Zhejiang Gongshang University,
Hangzhou, 310035, People's Republic of China
;
_publ_contact_author_email     'liang@mail.zjgsu.edu.cn'
_publ_contact_author_fax     '86 571 88071024'
_publ_contact_author_phone     '86 571 88071024'
_publ_section_title
;
2,7-Dimethyl-2,7-diazoniapyrene bis(hexafluorophosphate)
;
loop_
    _publ_author_name
    _publ_author_footnote
    _publ_author_address
    'Li Ang' ?
;
College of Food Science and Biotechnology,
Zhejiang Gongshang University,
Hangzhou 310035, People's Republic of China
;
data_I
_audit_creation_method     SHELXL-97
_chemical_name_systematic
;
2,7-Dimethyl-2,7-diazoniapyrene bis(hexafluorophosphate)
;
_chemical_name_common     ?
_chemical_formula_moiety     'C16 H14 N2 2+, 2(F6 P -)'
_chemical_formula_sum     'C16 H14 F12 N2 P2'
_chemical_formula_iupac     'C16 H14 N2 2+, 2P F6 -'
_chemical_formula_weight     524.23
_chemical_melting_point     ?
_symmetry_cell_setting     monoclinic
_symmetry_space_group_name_H-M     'P 21/n'
_symmetry_space_group_name_Hall     '-P 2yn'
loop_
    _symmetry_equiv_pos_as_xyz
    'x, y, z'
    '-x+1/2, y+1/2, -z+1/2'
    '-x, -y, -z'
    'x-1/2, -y-1/2, z-1/2'
_cell_length_a     6.7654(14)
_cell_length_b     10.653(2)
_cell_length_c     13.422(3)
_cell_angle_alpha     90.00
_cell_angle_beta     91.03(3)
_cell_angle_gamma     90.00
_cell_volume     967.2(3)
_cell_formula_units_Z     2
_cell_measurement_reflns_used     6424
_cell_measurement_theta_min     3.01
_cell_measurement_theta_max     27.46
_cell_measurement_temperature     293(2)
_exptl_crystal_description     block
_exptl_crystal_colour     yellow
_exptl_crystal_size_max     0.31
_exptl_crystal_size_mid     0.31
_exptl_crystal_size_min     0.19
_exptl_crystal_density_diffrn     1.800
_exptl_crystal_density_meas     ?
_exptl_crystal_density_method     'not measured'
_exptl_crystal_F_000     524
_exptl_absorpt_coefficient_mu     0.345
_exptl_absorpt_correction_type     multi-scan
_exptl_absorpt_process_details     '(ABSCOR; Higashi, 1995)'
_exptl_absorpt_correction_T_min     0.899
_exptl_absorpt_correction_T_max     0.937
_exptl_special_details
;
;
_diffrn_ambient_temperature     293(2)
_diffrn_radiation_type     MoK\a
_diffrn_radiation_wavelength     0.71073
_diffrn_radiation_source     'fine-focus sealed tube'
_diffrn_radiation_monochromator     graphite
_diffrn_measurement_device_type     'Rigaku R-AXIS RAPID'
_diffrn_measurement_method     \w
_diffrn_detector_area_resol_mean     0
_diffrn_reflns_number     7699
_diffrn_reflns_av_R_equivalents     0.0214
_diffrn_reflns_av_sigmaI/netI     0.0180
_diffrn_reflns_theta_min     3.04
_diffrn_reflns_theta_max     25.35
_diffrn_reflns_theta_full     25.35
_diffrn_measured_fraction_theta_max     0.991
_diffrn_measured_fraction_theta_full     0.991
_diffrn_reflns_limit_h_min     -8
_diffrn_reflns_limit_h_max     7
_diffrn_reflns_limit_k_min     -12
_diffrn_reflns_limit_k_max     12
_diffrn_reflns_limit_l_min     -16
_diffrn_reflns_limit_l_max     16
_diffrn_standards_number     0
_diffrn_standards_interval_count     0
_diffrn_standards_interval_time     0
_diffrn_standards_decay_%     0
_refine_special_details
;
Refinement of <i>F</i>^2^ against ALL reflections. The weighted <i>R</i>-factor
<i>wR</i> and goodness of fit <i>S</i> are based on <i>F</i>^2^, conventional
<i>R</i>-factors <i>R</i> are based on <i>F</i>, with <i>F</i> set to zero for
negative <i>F</i>^2^. The threshold expression of <i>F</i>^2^ >
\s(<i>F</i>^2^) is used only for calculating <i>R</i>-factors(gt) <i>etc</i>.
and is not relevant to the choice of reflections for refinement.
<i>R</i>-factors based on <i>F</i>^2^ are statistically about twice as large
as those based on <i>F</i>, and <i>R</i>- factors based on ALL data will be
even larger.
;
_reflns_number_total     1756
_reflns_number_gt     1439
_reflns_threshold_expression     I>2sigma(I)
_refine_ls_structure_factor_coef     Fsqd
_refine_ls_matrix_type     full
_refine_ls_R_factor_all     0.0685
_refine_ls_R_factor_gt     0.0594
_refine_ls_wR_factor_gt     0.1742
_refine_ls_wR_factor_ref     0.1818
_refine_ls_goodness_of_fit_ref     1.061
_refine_ls_restrained_S_all     1.061
_refine_ls_number_reflns     1756
_refine_ls_number_parameters     146
_refine_ls_number_restraints     0
_refine_ls_hydrogen_treatment     constr
_refine_ls_weighting_scheme     calc
_refine_ls_weighting_details
         'calc w=1/[\s^2^(Fo^2^)+(0.1060P)^2^+0.7563P] where P=(Fo^2^+2Fc^2^)/3'
_atom_sites_solution_hydrogens     geom
_atom_sites_solution_primary     direct
_atom_sites_solution_secondary     difmap
_refine_ls_shift/su_max     0.000
_refine_ls_shift/su_mean     0.000
_refine_diff_density_max     0.476
_refine_diff_density_min     -0.344
_refine_ls_extinction_method     none
_refine_ls_extinction_coef     ?
loop_
    _atom_type_symbol
    _atom_type_description
    _atom_type_scat_dispersion_real
    _atom_type_scat_dispersion_imag
    _atom_type_scat_source
    'C' 'C' 0.0033 0.0016
                         'International Tables Vol C Tables 4.2.6.8 and 6.1.1.4'
    'H' 'H' 0.0000 0.0000
                         'International Tables Vol C Tables 4.2.6.8 and 6.1.1.4'
    'N' 'N' 0.0061 0.0033
                         'International Tables Vol C Tables 4.2.6.8 and 6.1.1.4'
    'F' 'F' 0.0171 0.0103
                         'International Tables Vol C Tables 4.2.6.8 and 6.1.1.4'
    'P' 'P' 0.1023 0.0942
                         'International Tables Vol C Tables 4.2.6.8 and 6.1.1.4'
_computing_data_collection     'RAPID-AUTO (Rigaku, 1998)'
_computing_cell_refinement     'RAPID-AUTO (Rigaku, 1998)'
_computing_data_reduction     'CrystalStructure (Rigaku/MSC, 2004)'
_computing_structure_solution     'SHELXS97 (Sheldrick, 2008)'
_computing_structure_refinement     'SHELXL97 (Sheldrick, 2008)'
_computing_molecular_graphics     'ORTEPII (Johnson, 1976)'
_computing_publication_material     'SHELXL97 (Sheldrick, 2008)'
loop_
    _atom_site_type_symbol
    _atom_site_label
    _atom_site_fract_x
    _atom_site_fract_y
    _atom_site_fract_z
    _atom_site_U_iso_or_equiv
    _atom_site_adp_type
    _atom_site_calc_flag
    _atom_site_refinement_flags
    _atom_site_occupancy
    _atom_site_disorder_assembly
    _atom_site_disorder_group
    P P1 0.73691(12) 0.87716(8) 0.67479(6) 0.0486(4) Uani d . 1 . .
    F F1 0.7852(5) 0.9813(3) 0.7544(3) 0.1277(13) Uani d . 1 . .
    F F2 0.7768(4) 0.7779(3) 0.7596(2) 0.1015(10) Uani d . 1 . .
    F F3 0.5103(3) 0.8793(2) 0.7022(2) 0.0842(8) Uani d . 1 . .
    F F4 0.7012(5) 0.9817(4) 0.5943(3) 0.1329(14) Uani d . 1 . .
    F F5 0.9644(3) 0.8750(3) 0.6478(2) 0.0953(10) Uani d . 1 . .
    F F6 0.6946(4) 0.7712(3) 0.5961(2) 0.1071(11) Uani d . 1 . .
    N N1 1.1916(4) 0.2419(2) 0.61997(19) 0.0458(6) Uani d . 1 . .
    C C1 1.0682(4) 0.6661(3) 0.4751(2) 0.0399(7) Uani d . 1 . .
    C C2 1.2564(4) 0.6724(3) 0.5268(2) 0.0459(7) Uani d . 1 . .
    H H2 1.3272 0.7472 0.5275 0.055 Uiso calc R 1 . .
    C C3 1.3308(4) 0.5710(3) 0.5740(2) 0.0463(7) Uani d . 1 . .
    H H3 1.4527 0.5765 0.6068 0.056 Uiso calc R 1 . .
    C C4 1.2250(4) 0.4551(3) 0.5743(2) 0.0390(7) Uani d . 1 . .
    C C5 1.0387(4) 0.4467(2) 0.52485(19) 0.0360(6) Uani d . 1 . .
    C C6 1.2952(4) 0.3482(3) 0.6213(2) 0.0459(7) Uani d . 1 . .
    H H6 1.4170 0.3505 0.6545 0.055 Uiso calc R 1 . .
    C C7 1.0142(4) 0.2319(3) 0.5739(2) 0.0448(7) Uani d . 1 . .
    H H7 0.9465 0.1560 0.5750 0.054 Uiso calc R 1 . .
    C C8 1.2764(7) 0.1282(3) 0.6680(3) 0.0680(11) Uani d . 1 . .
    H H8A 1.1728 0.0810 0.6984 0.102 Uiso calc R 1 . .
    H H8C 1.3721 0.1526 0.7180 0.102 Uiso calc R 1 . .
    H H8B 1.3392 0.0774 0.6187 0.102 Uiso calc R 1 . .
loop_
    _atom_site_aniso_label
    _atom_site_aniso_U_11
    _atom_site_aniso_U_22
    _atom_site_aniso_U_33
    _atom_site_aniso_U_12
    _atom_site_aniso_U_13
    _atom_site_aniso_U_23
    P1 0.0456(6) 0.0520(6) 0.0482(6) -0.0031(3) -0.0017(4) -0.0009(4)
    F1 0.142(3) 0.105(2) 0.136(3) -0.007(2) -0.003(2) -0.068(2)
    F2 0.097(2) 0.105(2) 0.103(2) 0.0185(16) -0.0030(16) 0.0420(17)
    F3 0.0548(14) 0.105(2) 0.0938(18) 0.0116(12) 0.0153(12) 0.0123(14)
    F4 0.109(2) 0.150(3) 0.140(3) -0.012(2) -0.008(2) 0.093(2)
    F5 0.0494(13) 0.125(2) 0.112(2) -0.0215(13) 0.0103(13) -0.0286(17)
    F6 0.0775(16) 0.143(3) 0.101(2) -0.0446(17) 0.0222(15) -0.0672(19)
    N1 0.0497(14) 0.0464(14) 0.0414(13) 0.0030(11) 0.0029(11) 0.0041(11)
    C1 0.0359(14) 0.0422(15) 0.0418(15) -0.0054(12) 0.0052(12) -0.0036(12)
    C2 0.0366(15) 0.0449(17) 0.0561(19) -0.0096(12) -0.0002(14) -0.0050(14)
    C3 0.0322(14) 0.0558(18) 0.0509(17) -0.0075(13) -0.0040(13) -0.0064(14)
    C4 0.0323(14) 0.0464(16) 0.0381(14) -0.0014(11) -0.0005(11) -0.0040(12)
    C5 0.0325(14) 0.0415(15) 0.0341(14) -0.0027(11) 0.0043(11) -0.0053(11)
    C6 0.0409(16) 0.0567(18) 0.0399(16) 0.0017(13) -0.0031(13) -0.0028(13)
    C7 0.0461(17) 0.0434(16) 0.0451(16) -0.0035(13) 0.0076(14) -0.0001(13)
    C8 0.078(3) 0.057(2) 0.068(2) 0.0077(18) -0.015(2) 0.0186(18)
_geom_special_details
;
All e.s.d.'s (except the e.s.d. in the dihedral angle between two l.s. planes)
are estimated using the full covariance matrix. The cell e.s.d.'s are taken
into account individually in the estimation of e.s.d.'s in distances, angles
and torsion angles; correlations between e.s.d.'s in cell parameters are only
used when they are defined by crystal symmetry. An approximate (isotropic)
treatment of cell e.s.d.'s is used for estimating e.s.d.'s involving l.s.
planes.
;
loop_
    _geom_bond_atom_site_label_1
    _geom_bond_atom_site_label_2
    _geom_bond_site_symmetry_2
    _geom_bond_distance
    _geom_bond_publ_flag
    P1 F4 . 1.567(3) ?
    P1 F6 . 1.568(2) ?
    P1 F1 . 1.570(3) ?
    P1 F2 . 1.574(3) ?
    P1 F3 . 1.583(2) ?
    P1 F5 . 1.587(2) ?
    N1 C6 . 1.332(4) ?
    N1 C7 . 1.344(4) ?
    N1 C8 . 1.483(4) ?
    C1 C7 3_766 1.382(4) ?
    C1 C5 3_766 1.402(4) ?
    C1 C2 . 1.440(4) ?
    C2 C3 . 1.346(4) ?
    C2 H2 . 0.9300 ?
    C3 C4 . 1.427(4) ?
    C3 H3 . 0.9300 ?
    C4 C6 . 1.382(4) ?
    C4 C5 . 1.417(4) ?
    C5 C5 3_766 1.413(5) ?
    C6 H6 . 0.9300 ?
    C7 H7 . 0.9300 ?
    C8 H8A . 0.9600 ?
    C8 H8C . 0.9600 ?
    C8 H8B . 0.9600 ?
loop_
    _geom_angle_atom_site_label_1
    _geom_angle_atom_site_label_2
    _geom_angle_atom_site_label_3
    _geom_angle_site_symmetry_1
    _geom_angle_site_symmetry_3
    _geom_angle
    _geom_angle_publ_flag
    F4 P1 F6 . . 91.3(2) ?
    F4 P1 F1 . . 89.7(2) ?
    F6 P1 F1 . . 178.30(18) ?
    F4 P1 F2 . . 176.9(2) ?
    F6 P1 F2 . . 91.8(2) ?
    F1 P1 F2 . . 87.2(2) ?
    F4 P1 F3 . . 90.70(16) ?
    F6 P1 F3 . . 90.07(15) ?
    F1 P1 F3 . . 91.28(17) ?
    F2 P1 F3 . . 89.74(15) ?
    F4 P1 F5 . . 89.51(18) ?
    F6 P1 F5 . . 90.11(14) ?
    F1 P1 F5 . . 88.54(17) ?
    F2 P1 F5 . . 90.04(17) ?
    F3 P1 F5 . . 179.73(16) ?
    C6 N1 C7 . . 122.6(3) ?
    C6 N1 C8 . . 119.3(3) ?
    C7 N1 C8 . . 118.1(3) ?
    C7 C1 C5 3_766 3_766 118.0(3) ?
    C7 C1 C2 3_766 . 122.6(3) ?
    C5 C1 C2 3_766 . 119.4(3) ?
    C3 C2 C1 . . 120.6(3) ?
    C3 C2 H2 . . 119.7 ?
    C1 C2 H2 . . 119.7 ?
    C2 C3 C4 . . 120.8(3) ?
    C2 C3 H3 . . 119.6 ?
    C4 C3 H3 . . 119.6 ?
    C6 C4 C5 . . 117.2(3) ?
    C6 C4 C3 . . 123.1(3) ?
    C5 C4 C3 . . 119.7(3) ?
    C1 C5 C5 3_766 3_766 120.2(3) ?
    C1 C5 C4 3_766 . 120.6(3) ?
    C5 C5 C4 3_766 . 119.3(3) ?
    N1 C6 C4 . . 121.2(3) ?
    N1 C6 H6 . . 119.4 ?
    C4 C6 H6 . . 119.4 ?
    N1 C7 C1 . 3_766 120.4(3) ?
    N1 C7 H7 . . 119.8 ?
    C1 C7 H7 3_766 . 119.8 ?
    N1 C8 H8A . . 109.5 ?
    N1 C8 H8C . . 109.5 ?
    H8A C8 H8C . . 109.5 ?
    N1 C8 H8B . . 109.5 ?
    H8A C8 H8B . . 109.5 ?
    H8C C8 H8B . . 109.5 ?
loop_
    _geom_hbond_atom_site_label_D
    _geom_hbond_atom_site_label_H
    _geom_hbond_atom_site_label_A
    _geom_hbond_site_symmetry_A
    _geom_hbond_distance_DH
    _geom_hbond_distance_HA
    _geom_hbond_distance_DA
    _geom_hbond_angle_DHA
    C6 H6 F2 2_746 0.93 2.48 3.367(4) 160
    C7 H7 F4 1_545 0.93 2.51 3.418(5) 167
