# Supplementary material for: 2,7-Dimethyl-2,7-diazo­niapyrene bis­(hexa­fluoro­phosphate)
Source: Acta Crystallogr Sect E Struct Rep Online. 2011 Jan 29;67(Pt 2):o508. doi: 10.1107/S1600536811001978 (PMC3051768; doi:10.1107/S1600536811001978)
Supplement: Supplementary file 2 [file e-67-0o508-Isup2.hkl]

# 
# h,k,l, Fc-squared, Fo-squared, sigma(Fo-squared) and status flag 
# 
data_I
_shelx_title ' TREF in P2(1)/n' 
_shelx_refln_list_code          4 
_shelx_F_calc_maximum      121.08 
_exptl_crystal_F_000       524.00 
_reflns_d_resolution_high  0.8301 
 
loop_ 
 _symmetry_equiv_pos_as_xyz 
 'x, y, z' 
 '-x+1/2, y+1/2, -z+1/2' 
 '-x, -y, -z' 
 'x-1/2, -y-1/2, z-1/2' 
 
_cell_length_a     6.7654 
_cell_length_b    10.6528 
_cell_length_c    13.4222 
_cell_angle_alpha  90.000 
_cell_angle_beta   91.028 
_cell_angle_gamma  90.000 
 
_shelx_F_squared_multiplier     1.000 
 
loop_ 
 _refln_index_h 
 _refln_index_k 
 _refln_index_l 
 _refln_F_squared_calc 
 _refln_F_squared_meas 
 _refln_F_squared_sigma 
 _refln_observed_status 
   2   0   0    13948.19    14110.70    244.19 o 
   4   0   0     8794.66     8865.78    142.30 o 
   6   0   0       31.21       24.99      1.81 o 
   8   0   0        3.89       -1.35      2.05 o 
   1   1   0      445.03      463.70      2.42 o 
   2   1   0       14.52       15.14      0.60 o 
   3   1   0       52.54       55.92      1.69 o 
   4   1   0       36.81       22.80      1.20 o 
   5   1   0       89.93       76.53      2.02 o 
   6   1   0        0.52        0.05      0.66 o 
   7   1   0       41.11       38.45      1.19 o 
   8   1   0       50.68       47.30      2.36 o 
   0   2   0      583.84      554.09     15.74 o 
   1   2   0    13143.15    13985.04    169.69 o 
   2   2   0        9.76        7.70      0.67 o 
   3   2   0      674.62      584.44      3.94 o 
   4   2   0       60.00       47.99      1.16 o 
   5   2   0      742.86      770.94      8.86 o 
   6   2   0        1.35        1.41      0.76 o 
   7   2   0       15.26       19.71      1.38 o 
   8   2   0        0.01       -1.07      1.58 o 
   1   3   0       14.39       13.24      1.70 o 
   2   3   0       29.14       32.54      1.59 o 
   3   3   0        1.18        0.56      0.84 o 
   4   3   0      135.39      110.08      2.03 o 
   5   3   0       47.43       51.17      1.57 o 
   6   3   0        1.85        1.83      1.10 o 
   7   3   0        0.43        1.97      1.13 o 
   0   4   0      235.93      181.58      2.72 o 
   1   4   0      212.97      224.33      2.56 o 
   2   4   0      939.49      896.53      6.13 o 
   3   4   0        2.48        4.51      0.76 o 
   4   4   0      402.90      389.14      3.92 o 
   5   4   0      209.32      215.06      3.40 o 
   6   4   0      144.45      155.71      4.07 o 
   7   4   0        2.88        1.34      2.16 o 
   1   5   0        6.99        4.93      0.88 o 
   2   5   0     1058.57     1241.53     10.39 o 
   3   5   0       20.78       21.97      1.08 o 
   4   5   0       98.91      127.43      2.43 o 
   5   5   0       96.20       97.61      2.49 o 
   6   5   0      185.24      199.36      4.47 o 
   7   5   0        1.29        6.51      5.15 o 
   0   6   0       32.64       58.86      2.55 o 
   1   6   0       43.17       56.00      1.50 o 
   2   6   0        9.11       16.73      1.45 o 
   3   6   0       52.19       60.77      2.09 o 
   4   6   0        1.24        2.96      1.33 o 
   5   6   0      508.26      474.02      6.02 o 
   6   6   0       68.02       67.08      2.51 o 
   7   6   0       32.67       36.58      3.05 o 
   1   7   0       30.63       34.99      3.00 o 
   2   7   0        7.40        8.82      1.40 o 
   3   7   0       15.97       28.44      1.45 o 
   4   7   0       43.77       57.97      1.99 o 
   5   7   0        5.82        8.50      1.34 o 
   6   7   0       12.39       15.28      2.01 o 
   0   8   0      896.87     1087.61     15.91 o 
   1   8   0      116.27      127.21      2.81 o 
   2   8   0      271.34      342.80      4.50 o 
   3   8   0       20.21       11.96      1.45 o 
   4   8   0      283.98      315.75      5.11 o 
   5   8   0        0.37       -0.58      1.42 o 
   6   8   0        4.91        1.99      1.63 o 
   1   9   0       53.59       49.88      3.15 o 
   2   9   0        1.87        1.51      1.35 o 
   3   9   0       83.84       71.18      2.33 o 
   4   9   0       10.58       11.69      1.84 o 
   5   9   0       10.20       11.58      1.75 o 
   0  10   0      201.54      212.05      5.68 o 
   1  10   0      191.79      191.82      4.78 o 
   2  10   0        1.37        4.43      1.81 o 
   3  10   0      103.57      118.51      2.97 o 
   4  10   0       18.10       12.90      2.02 o 
   5  10   0       32.78       30.54      3.44 o 
   1  11   0        1.28        2.53      1.66 o 
   2  11   0        5.23        3.75      1.78 o 
   3  11   0        3.61        5.20      1.74 o 
   4  11   0       22.68       13.40      2.06 o 
   0  12   0       21.77       11.35      3.63 o 
   1  12   0        2.00        6.04      1.95 o 
   2  12   0       19.92       11.35      2.25 o 
  -7   0   1       29.67       26.88      2.35 o 
  -5   0   1     1564.41     1510.91     21.96 o 
  -3   0   1     8647.01     7949.41    118.70 o 
  -1   0   1     1409.96     1742.08     15.52 o 
   1   0   1    12304.11    12456.47    288.51 o 
   3   0   1      865.59     1037.13     11.05 o 
   5   0   1      229.07      213.16      2.96 o 
   7   0   1       28.92       19.87      6.21 o 
  -8   1   1        3.10        5.25      2.14 o 
  -7   1   1       25.91       17.04      2.14 o 
  -6   1   1        2.48        1.12      0.83 o 
  -5   1   1       18.44       18.65      1.22 o 
  -4   1   1        7.60       13.46      0.81 o 
  -3   1   1      464.02      435.98      4.98 o 
  -2   1   1        8.39        1.14      0.49 o 
  -1   1   1     1148.15     1188.87      9.92 o 
   1   1   1     5474.01     5802.71     43.17 o 
   2   1   1       82.73       91.28      1.05 o 
   3   1   1      364.15      322.28      4.55 o 
   4   1   1      245.29      189.05      3.30 o 
   5   1   1      249.92      226.13      2.55 o 
   6   1   1        0.93        0.01      0.59 o 
   7   1   1       29.52       37.34      2.36 o 
   8   1   1       26.23       21.83      1.46 o 
  -8   2   1       29.02       30.58      2.52 o 
  -7   2   1       32.34       27.52      2.57 o 
  -6   2   1       74.53       80.06      2.34 o 
  -5   2   1        0.11       -0.79      0.79 o 
  -4   2   1     3691.54     3525.12     37.42 o 
  -3   2   1        0.53       -0.14      0.48 o 
  -2   2   1      103.64       92.44      1.44 o 
  -1   2   1      690.12      642.49      6.54 o 
   0   2   1    11320.00    11961.47    137.37 o 
   1   2   1       58.36       39.62      1.55 o 
   2   2   1       51.33       55.46      2.18 o 
   3   2   1        0.84       -0.46      0.46 o 
   4   2   1      389.08      384.42      3.40 o 
   5   2   1        4.49        5.44      0.89 o 
   6   2   1       10.54       14.64      1.16 o 
   7   2   1        6.39        4.67      1.13 o 
   8   2   1       14.71        9.44      2.35 o 
  -7   3   1       19.55       22.84      2.26 o 
  -6   3   1      110.29      106.45      3.85 o 
  -5   3   1      266.56      294.06      4.28 o 
  -4   3   1        1.51        2.73      0.93 o 
  -3   3   1       79.79       68.68      1.11 o 
  -2   3   1      497.54      491.98      4.26 o 
  -1   3   1       75.10       82.83      1.52 o 
   0   3   1      100.55       99.04      1.57 o 
   1   3   1       42.99       52.06      1.14 o 
   2   3   1      147.54      165.93      1.46 o 
   3   3   1        0.66        4.54      0.65 o 
   4   3   1      282.69      250.15      2.73 o 
   5   3   1      527.53      492.44      5.77 o 
   6   3   1        3.65        6.47      1.19 o 
   7   3   1       36.64       38.31      2.66 o 
  -7   4   1        9.09        9.38      1.92 o 
  -6   4   1      180.33      174.85      6.30 o 
  -5   4   1      687.42      671.71      6.90 o 
  -4   4   1        9.39        7.65      0.91 o 
  -3   4   1       95.53       82.02      1.71 o 
  -2   4   1      337.00      394.55      4.72 o 
  -1   4   1      206.70      214.51      2.49 o 
   0   4   1        4.85        1.56      0.74 o 
   1   4   1      552.78      717.36      6.11 o 
   2   4   1      649.83      669.05      4.96 o 
   3   4   1      156.18      174.78      1.88 o 
   4   4   1       44.43       47.63      1.71 o 
   5   4   1        7.76       14.85      1.56 o 
   6   4   1       39.67       39.75      3.92 o 
   7   4   1        0.37        4.73      1.79 o 
  -7   5   1        6.28        7.93      3.20 o 
  -6   5   1       72.33       83.10      3.56 o 
  -5   5   1       11.23       18.32      1.41 o 
  -4   5   1       27.65       25.20      3.27 o 
  -3   5   1      110.98      117.87      1.90 o 
  -2   5   1        0.06        0.35      0.80 o 
  -1   5   1       27.57       45.75      2.43 o 
   0   5   1       67.54       71.81      1.63 o 
   1   5   1      733.43      889.82      7.10 o 
   2   5   1       16.59        6.47      0.86 o 
   3   5   1       38.87       30.42      1.09 o 
   4   5   1      416.25      366.06      3.55 o 
   5   5   1      260.61      251.25      3.92 o 
   6   5   1      197.13      201.35      4.29 o 
   7   5   1        0.13        3.82      2.12 o 
  -7   6   1        6.83        4.25      1.66 o 
  -6   6   1        3.12        2.89      1.55 o 
  -5   6   1        4.74        4.23      1.21 o 
  -4   6   1      196.10      235.68      3.03 o 
  -3   6   1        7.11        8.51      1.11 o 
  -2   6   1      615.98      436.07      4.53 o 
  -1   6   1       34.61       26.40      1.53 o 
   0   6   1      298.05      266.14      3.35 o 
   1   6   1        5.05        3.44      1.11 o 
   2   6   1        1.93        3.74      0.90 o 
   3   6   1        5.25        5.08      0.92 o 
   4   6   1      219.99      198.88      2.89 o 
   5   6   1      103.49      112.72      2.35 o 
   6   6   1       33.56       30.46      2.14 o 
   7   6   1        4.35        4.06      2.50 o 
  -6   7   1        1.70        3.25      1.89 o 
  -5   7   1        1.54        4.11      1.40 o 
  -4   7   1        8.10        7.05      1.29 o 
  -3   7   1        0.31        0.78      0.95 o 
  -2   7   1       26.80       31.27      1.67 o 
  -1   7   1       66.10       77.94      2.06 o 
   0   7   1       87.70       83.37      1.92 o 
   1   7   1      506.16      512.78      5.60 o 
   2   7   1        7.50       11.14      1.09 o 
   3   7   1       92.47      100.01      2.20 o 
   4   7   1       57.70       72.56      2.00 o 
   5   7   1      243.07      245.85      3.75 o 
   6   7   1        6.19        8.68      1.92 o 
  -6   8   1        0.12        0.43      1.31 o 
  -5   8   1      107.46      127.80      3.08 o 
  -4   8   1        0.83        1.06      1.26 o 
  -2   8   1        5.72        7.56      1.74 o 
  -1   8   1      382.71      511.04      6.29 o 
   0   8   1       24.72       19.94      1.96 o 
   1   8   1      272.28      334.96      5.33 o 
   2   8   1        4.43        6.15      1.26 o 
   3   8   1      168.67      165.72      2.95 o 
   4   8   1        1.48        3.40      1.47 o 
   5   8   1       77.74       62.01      2.79 o 
   6   8   1        6.60        9.09      1.58 o 
  -5   9   1        5.29        8.01      2.12 o 
  -4   9   1       88.78       83.85      2.72 o 
  -3   9   1       87.40       95.49      3.06 o 
  -2   9   1       23.12       28.96      3.56 o 
  -1   9   1      236.56      276.47      4.91 o 
   0   9   1     1089.12     1132.56     12.05 o 
   1   9   1      286.90      302.78      4.25 o 
   2   9   1       41.81       37.66      2.10 o 
   3   9   1       80.03       82.11      3.15 o 
   4   9   1      158.34      145.40      3.03 o 
   5   9   1       36.15       31.83      2.73 o 
  -5  10   1        8.18        7.13      2.14 o 
  -4  10   1       49.45       61.30      4.18 o 
  -3  10   1        0.38        2.46      1.53 o 
  -2  10   1      103.45      107.40      3.40 o 
  -1  10   1      219.90      229.29      4.85 o 
   0  10   1      210.79      216.24      3.98 o 
   1  10   1        5.24        5.77      1.69 o 
   2  10   1       95.22       99.22      2.72 o 
   3  10   1       35.41       35.18      4.88 o 
   4  10   1       53.27       54.92      6.44 o 
   5  10   1        0.24        1.29      1.91 o 
  -4  11   1        3.75        5.03      2.03 o 
  -3  11   1        3.25        5.98      1.84 o 
  -2  11   1        2.40        0.99      1.93 o 
  -1  11   1       34.45       32.69      2.91 o 
   0  11   1       30.45       34.57      2.60 o 
   1  11   1       17.08       10.56      2.10 o 
   2  11   1        4.45        2.61      1.60 o 
   3  11   1        0.45        0.47      1.80 o 
   4  11   1       13.08       14.73      3.49 o 
  -2  12   1        0.11       -0.47      1.68 o 
  -1  12   1       48.14       28.17      2.71 o 
   0  12   1        5.69        5.07      2.39 o 
   1  12   1       26.27       20.20      2.51 o 
   2  12   1        0.14        2.14      1.82 o 
  -8   0   2      131.58      132.08     16.29 o 
  -6   0   2      117.51      129.06      2.75 o 
  -4   0   2     2994.99     2868.59     38.82 o 
  -2   0   2     2112.58     2193.45     37.14 o 
   0   0   2      372.77      350.45      2.15 o 
   2   0   2      501.22      509.32      4.59 o 
   4   0   2       53.80       84.56      2.82 o 
   6   0   2       23.75       24.94      2.23 o 
   8   0   2        0.21        1.21      1.59 o 
  -8   1   2       25.59       30.94      2.36 o 
  -7   1   2        6.45        3.79      1.02 o 
  -6   1   2        8.22        9.26      1.08 o 
  -5   1   2      220.72      222.12      6.58 o 
  -4   1   2      196.24      145.62      1.86 o 
  -3   1   2      818.12      711.97      7.60 o 
  -2   1   2      111.73      104.60      1.14 o 
  -1   1   2     9871.35    10338.94    115.06 o 
   0   1   2      233.86      344.23      1.75 o 
   1   1   2     4839.11     5320.82     38.60 o 
   2   1   2       50.72       39.88      0.62 o 
   3   1   2      180.86      189.51      2.12 o 
   4   1   2      218.84      173.70      2.01 o 
   5   1   2      350.23      336.23      2.66 o 
   6   1   2       36.81       30.37      1.83 o 
   7   1   2       24.40       26.63      1.27 o 
   8   1   2       19.90       14.05      1.66 o 
  -8   2   2       14.67       13.97      2.10 o 
  -7   2   2       11.83       10.33      1.13 o 
  -6   2   2        0.02        0.83      0.95 o 
  -5   2   2      571.80      597.78      9.93 o 
  -4   2   2       89.55       72.13      2.09 o 
  -3   2   2      878.01      883.47     10.49 o 
  -2   2   2      270.04      207.08      3.12 o 
  -1   2   2      399.14      361.91      2.73 o 
   0   2   2       23.36       15.46      0.70 o 
   1   2   2     1373.31     1286.20      7.23 o 
   2   2   2       41.44       38.62      0.75 o 
   3   2   2       35.36       47.15      0.90 o 
   4   2   2       49.06       53.94      1.40 o 
   5   2   2       35.86       41.70      1.25 o 
   6   2   2        1.07       -0.08      0.70 o 
   7   2   2        0.59        0.80      1.22 o 
  -7   3   2        3.51        3.41      1.41 o 
  -6   3   2      152.38      143.26      3.31 o 
  -5   3   2       15.35       14.03      1.48 o 
  -4   3   2       75.33       61.96      1.64 o 
  -3   3   2       20.70       30.10      1.21 o 
  -2   3   2     1014.01     1078.82      8.47 o 
  -1   3   2       22.10       17.25      0.92 o 
   0   3   2     2267.07     2216.38     17.03 o 
   1   3   2      286.54      227.65      1.79 o 
   2   3   2        2.44       10.10      0.65 o 
   3   3   2       28.48       17.07      1.46 o 
   4   3   2      481.58      418.12      3.34 o 
   5   3   2      473.42      457.49      4.84 o 
   6   3   2       39.40       45.20      1.67 o 
   7   3   2        8.25        5.82      1.16 o 
  -7   4   2        0.95        2.12      2.02 o 
  -6   4   2      177.70      169.89      6.57 o 
  -5   4   2       36.42       34.44      1.92 o 
  -4   4   2       61.55       67.36      2.28 o 
  -3   4   2      287.31      305.32      3.34 o 
  -2   4   2     2517.35     2455.31     21.66 o 
  -1   4   2       11.74       10.74      0.94 o 
   0   4   2      797.45      638.28      5.00 o 
   1   4   2      972.05     1003.48      7.00 o 
   2   4   2      379.85      397.62      3.46 o 
   3   4   2       51.85       55.60      1.87 o 
   4   4   2      819.23      877.90      7.57 o 
   5   4   2      502.14      511.16      4.98 o 
   6   4   2       95.34      122.48      4.23 o 
   7   4   2        2.59        0.18      2.14 o 
  -7   5   2       12.45       11.74      3.40 o 
  -6   5   2       27.27       17.52      2.37 o 
  -5   5   2        3.88        1.31      1.66 o 
  -4   5   2       27.10       36.72      1.56 o 
  -3   5   2      156.45      167.14      2.29 o 
  -2   5   2        8.84        2.28      1.13 o 
  -1   5   2      117.77      110.99      1.93 o 
   0   5   2      516.01      390.05      4.22 o 
   1   5   2      529.51      488.41      4.40 o 
   2   5   2      162.53      197.34      5.11 o 
   3   5   2      114.45      103.50      2.89 o 
   4   5   2     1167.21     1122.41      9.32 o 
   5   5   2      443.97      422.89      4.39 o 
   6   5   2        1.25        3.21      1.43 o 
   7   5   2        9.70       10.74      4.54 o 
  -7   6   2       35.28       43.59      2.30 o 
  -6   6   2      236.68      241.89      4.76 o 
  -5   6   2       31.78       35.69      1.80 o 
  -4   6   2       35.58       41.46      1.87 o 
  -3   6   2       77.58      111.69      2.84 o 
  -2   6   2       96.47       96.53      3.71 o 
  -1   6   2       15.32       23.74      1.27 o 
   0   6   2        0.33        0.50      0.91 o 
   1   6   2      168.31      145.37      4.00 o 
   2   6   2       17.94       19.62      1.20 o 
   3   6   2       28.05       28.30      1.18 o 
   4   6   2        5.68        3.09      1.18 o 
   5   6   2        1.17       -0.04      1.17 o 
   6   6   2        0.10       -1.13      1.66 o 
   7   6   2        0.53        4.44      4.24 o 
  -6   7   2       28.79       21.85      3.80 o 
  -5   7   2        7.81        9.05      1.45 o 
  -4   7   2       84.33       87.49      2.64 o 
  -3   7   2       57.97       82.17      3.72 o 
  -2   7   2        0.69       -0.10      1.23 o 
  -1   7   2      116.01      128.40      2.51 o 
   0   7   2      315.60      348.69      4.06 o 
   1   7   2      177.57      176.85      2.78 o 
   2   7   2      149.15      153.36      4.32 o 
   3   7   2      114.68      139.36      3.04 o 
   4   7   2      138.78      147.86      3.21 o 
   5   7   2      164.71      162.92      3.04 o 
   6   7   2       63.20       58.23      2.10 o 
  -6   8   2       47.83       47.08      3.35 o 
  -5   8   2       32.84       42.41      2.85 o 
  -4   8   2      425.61      417.75      6.18 o 
  -3   8   2        3.82        1.95      1.49 o 
  -2   8   2      258.98      314.71      4.82 o 
  -1   8   2       48.47       51.58      2.40 o 
   0   8   2     1049.71     1125.23     10.59 o 
   1   8   2        7.65        6.55      1.18 o 
   2   8   2       36.01       47.27      1.77 o 
   3   8   2        2.90        2.75      1.16 o 
   4   8   2       36.29       30.40      3.61 o 
   5   8   2        0.02        0.26      1.18 o 
   6   8   2       11.69        9.86      1.94 o 
  -5   9   2        0.46        0.65      1.34 o 
  -4   9   2        6.17       12.39      2.05 o 
  -3   9   2       66.37       86.86      3.18 o 
  -2   9   2        1.81       -0.38      1.30 o 
  -1   9   2       77.33       79.85      4.34 o 
   0   9   2       10.23        9.37      2.05 o 
   1   9   2      124.60      118.03      3.82 o 
   2   9   2        2.02        1.10      1.31 o 
   3   9   2       35.26       34.88      2.34 o 
   4   9   2       17.97       21.88      1.96 o 
   5   9   2       18.84       14.32      1.87 o 
  -5  10   2      105.86       98.94      3.91 o 
  -4  10   2       13.99       13.88      1.95 o 
  -3  10   2      114.14      109.12      4.39 o 
  -2  10   2        0.43        0.64      1.64 o 
  -1  10   2      439.84      453.08      6.49 o 
   0  10   2      104.72      117.11      3.06 o 
   1  10   2       95.04      110.42      2.65 o 
   2  10   2        1.83        0.85      1.60 o 
   3  10   2       36.23       35.37      2.30 o 
   4  10   2        7.28        9.13      2.13 o 
  -4  11   2       39.72       47.85      2.79 o 
  -3  11   2       11.59       10.68      1.96 o 
  -2  11   2       13.30       15.76      2.11 o 
  -1  11   2        8.56       10.96      2.39 o 
   0  11   2       88.65       89.09      5.41 o 
   1  11   2       14.81       12.15      2.46 o 
   2  11   2        6.80        5.27      1.64 o 
   3  11   2        5.06        6.78      1.88 o 
   4  11   2        6.11        8.14      1.91 o 
  -2  12   2       29.49       24.34      3.05 o 
  -1  12   2        1.59        3.02      2.20 o 
   0  12   2       55.13       48.54      2.74 o 
   1  12   2        0.69       -0.70      1.85 o 
   2  12   2        6.82        5.35      2.08 o 
  -7   0   3       44.95       54.65      4.81 o 
  -5   0   3      590.16      676.69     13.44 o 
  -3   0   3     1209.40     1200.47     19.11 o 
  -1   0   3    13558.98    13905.93    236.35 o 
   1   0   3     1282.98     1465.41     34.97 o 
   3   0   3     1069.42     1243.56     10.40 o 
   5   0   3        9.85       16.55      1.46 o 
   7   0   3      100.62      105.95      2.69 o 
  -8   1   3        5.99       11.26      2.13 o 
  -7   1   3       34.96       40.98      2.66 o 
  -6   1   3       32.78       43.05      3.03 o 
  -5   1   3     1253.70     1255.50     20.88 o 
  -4   1   3     3228.57     3318.68     30.09 o 
  -3   1   3     2820.24     2677.52     32.82 o 
  -2   1   3      786.02      691.16      4.78 o 
  -1   1   3    14660.04    15196.17    170.33 o 
   0   1   3    12911.75    13468.41    130.96 o 
   1   1   3     3155.70     3621.35     37.36 o 
   2   1   3      580.25      577.88      3.47 o 
   3   1   3       13.96       17.35      1.00 o 
   4   1   3      109.58      106.51      1.75 o 
   5   1   3       95.95       90.43      1.37 o 
   6   1   3       85.62       72.91      1.84 o 
   7   1   3        1.53       -0.30      1.11 o 
  -7   2   3        0.97        1.78      2.03 o 
  -6   2   3       12.38        8.77      0.92 o 
  -5   2   3       15.58       18.72      1.11 o 
  -4   2   3      242.74      231.99      2.55 o 
  -3   2   3       17.81        9.57      1.65 o 
  -2   2   3        1.84        2.22      0.92 o 
  -1   2   3       66.62       79.21      1.11 o 
   0   2   3       89.53       58.61      0.83 o 
   1   2   3       22.93       17.30      0.58 o 
   2   2   3        0.04        2.59      0.99 o 
   3   2   3       53.24       50.45      1.28 o 
   4   2   3        5.90        3.68      0.85 o 
   5   2   3       39.09       45.99      2.39 o 
   6   2   3       19.09       23.92      1.08 o 
   7   2   3        0.31        0.78      0.80 o 
  -7   3   3       32.53       34.56      3.05 o 
  -6   3   3      214.05      204.95      3.47 o 
  -5   3   3        2.14        4.20      1.08 o 
  -4   3   3      659.38      655.15      5.47 o 
  -3   3   3      269.71      282.27      2.71 o 
  -2   3   3       78.60       83.13      1.45 o 
  -1   3   3       31.44       37.68      1.81 o 
   0   3   3     3310.57     3239.75     24.60 o 
   1   3   3     1988.48     1596.69     10.15 o 
   2   3   3        0.17        3.93      0.64 o 
   3   3   3       47.80       43.86      1.44 o 
   4   3   3      510.72      462.64      3.60 o 
   5   3   3      588.35      574.80      6.28 o 
   6   3   3       31.71       31.80      2.02 o 
   7   3   3       31.70       37.36      2.35 o 
  -7   4   3       43.47       44.70      2.04 o 
  -6   4   3       76.99       74.97      3.58 o 
  -5   4   3       25.37       29.35      2.49 o 
  -4   4   3       25.13       27.05      1.89 o 
  -3   4   3      235.76      259.69      4.05 o 
  -2   4   3      136.56      135.86      2.30 o 
  -1   4   3        0.68        0.57      0.71 o 
   0   4   3       47.62       58.87      1.15 o 
   1   4   3      175.15      227.05      2.17 o 
   2   4   3       13.57       27.88      1.06 o 
   3   4   3       79.07       52.68      1.36 o 
   4   4   3      571.80      533.92      4.71 o 
   5   4   3      153.49      133.02      2.31 o 
   6   4   3       17.21       20.45      1.41 o 
   7   4   3       22.92       13.76      3.09 o 
  -7   5   3        0.20        0.42      2.24 o 
  -6   5   3       13.61       20.95      2.64 o 
  -5   5   3        0.94        4.19      1.09 o 
  -4   5   3      154.35      148.68      2.52 o 
  -3   5   3       29.47       36.82      1.52 o 
  -2   5   3      151.23      153.01      2.64 o 
  -1   5   3       46.91       39.17      1.43 o 
   0   5   3     1105.39      917.93      6.95 o 
   1   5   3     4078.75     3922.30     32.80 o 
   2   5   3      670.57      556.90      4.26 o 
   3   5   3      631.82      566.02      4.71 o 
   4   5   3      500.88      499.15      6.36 o 
   5   5   3     1916.68     1877.13     16.16 o 
   6   5   3       98.42      111.20      3.91 o 
   7   5   3       29.31       25.74      2.42 o 
  -7   6   3       52.97       58.16      4.24 o 
  -6   6   3       55.41       58.49      2.16 o 
  -5   6   3        0.01        0.86      1.67 o 
  -4   6   3       81.31       83.81      3.37 o 
  -3   6   3      214.02      217.15      3.36 o 
  -2   6   3       16.31       32.68      1.86 o 
  -1   6   3        3.20        1.17      0.91 o 
   0   6   3        0.01       -1.05      1.05 o 
   1   6   3      125.94      137.48      1.87 o 
   2   6   3       24.85       36.37      1.36 o 
   3   6   3        0.65        3.47      1.02 o 
   4   6   3        4.29        4.61      1.69 o 
   5   6   3        5.64        5.71      1.23 o 
   6   6   3        6.14        4.14      1.28 o 
   7   6   3        2.87        4.93      2.34 o 
  -6   7   3       37.24       39.65      2.06 o 
  -5   7   3       58.70       71.67      2.76 o 
  -4   7   3       89.27      112.05      3.36 o 
  -3   7   3      176.87      207.74      3.30 o 
  -2   7   3       42.16       52.51      1.99 o 
  -1   7   3      279.89      285.68      3.73 o 
   0   7   3      571.34      523.54      5.81 o 
   1   7   3      874.92      806.96      8.22 o 
   2   7   3      196.74      189.60      2.51 o 
   3   7   3      125.21      120.69      2.52 o 
   4   7   3      279.02      270.57      3.85 o 
   5   7   3       41.22       35.17      2.02 o 
   6   7   3       27.89       21.18      1.58 o 
  -6   8   3        3.03        3.23      1.58 o 
  -5   8   3       18.66       15.71      1.86 o 
  -4   8   3       75.91       86.29      2.81 o 
  -3   8   3       35.52       38.83      2.86 o 
  -2   8   3        3.14        5.81      1.75 o 
  -1   8   3        9.27        5.67      1.68 o 
   0   8   3      258.79      282.28      4.52 o 
   1   8   3       13.66       14.93      1.38 o 
   2   8   3        6.76        6.21      1.20 o 
   3   8   3       22.23       27.39      2.17 o 
   4   8   3        6.06        6.60      1.47 o 
   5   8   3       14.36       17.61      1.74 o 
   6   8   3       11.72       13.94      2.04 o 
  -5   9   3       31.65       30.80      2.49 o 
  -4   9   3       47.04       77.05      4.98 o 
  -3   9   3       70.52       74.77      3.00 o 
  -2   9   3      196.44      221.20      5.34 o 
  -1   9   3      213.19      219.63      4.01 o 
   0   9   3       75.01       79.23      2.78 o 
   1   9   3      138.47      129.37      2.84 o 
   2   9   3      142.95      104.66      2.42 o 
   3   9   3       60.33       57.91      3.44 o 
   4   9   3       10.20        7.39      1.83 o 
   5   9   3        6.38        3.17      1.73 o 
  -4  10   3       62.35       60.40      3.29 o 
  -3  10   3        0.02        0.65      1.59 o 
  -2  10   3        9.15       10.17      1.89 o 
  -1  10   3       93.51       70.65      3.37 o 
   0  10   3       24.73       29.48      2.29 o 
   1  10   3        5.93        4.35      2.07 o 
   2  10   3       16.65       11.69      2.52 o 
   3  10   3       25.53       14.76      1.87 o 
   4  10   3        2.67        3.86      1.98 o 
  -3  11   3       16.12       18.41      3.16 o 
  -2  11   3        6.01        3.59      2.01 o 
  -1  11   3        4.67        5.56      2.13 o 
   0  11   3       33.71       31.22      2.38 o 
   1  11   3       35.98       36.66      2.22 o 
   2  11   3        3.43        3.83      1.94 o 
   3  11   3        8.64       13.63      2.99 o 
  -2  12   3       12.97       15.23      2.81 o 
  -1  12   3        0.77       -0.72      2.00 o 
   0  12   3        1.01        4.41      2.06 o 
   1  12   3        0.59        1.92      1.86 o 
   2  12   3        0.00        0.85      2.08 o 
  -6   0   4        9.48       13.31      2.37 o 
  -4   0   4        3.10        6.11      2.48 o 
  -2   0   4      884.63      999.19      9.59 o 
   0   0   4     1185.66     1109.51     47.81 o 
   2   0   4      335.35      361.66      5.28 o 
   4   0   4       20.93       43.29      2.67 o 
   6   0   4       90.23       55.13      3.05 o 
  -7   1   4       40.05       44.41      6.53 o 
  -6   1   4       22.60       26.20      3.69 o 
  -5   1   4      172.12      189.92      3.58 o 
  -4   1   4     2124.98     2060.94     22.37 o 
  -3   1   4      592.82      519.50      7.30 o 
  -2   1   4     1614.84     1766.62     13.62 o 
  -1   1   4     3592.12     3730.22     28.67 o 
   0   1   4     1032.08     1145.25      7.17 o 
   1   1   4        0.11        5.60      2.49 o 
   2   1   4     1882.48     1896.28     11.78 o 
   3   1   4     1377.29     1428.85      9.62 o 
   4   1   4       10.92       17.48      0.66 o 
   5   1   4       60.85       55.60      1.30 o 
   6   1   4        1.40        0.36      0.80 o 
   7   1   4       15.36       10.38      1.10 o 
  -7   2   4       53.35       57.67      4.14 o 
  -6   2   4       92.36       95.02      4.04 o 
  -5   2   4       51.51       47.34      3.00 o 
  -4   2   4       32.19       31.18      1.92 o 
  -3   2   4       35.34       40.65      0.60 o 
  -2   2   4        0.06        0.35      0.82 o 
  -1   2   4      883.24      818.55      5.45 o 
   0   2   4      230.34      237.93      1.71 o 
   1   2   4      152.23      117.41      1.51 o 
   2   2   4       39.94       48.46      1.01 o 
   3   2   4       39.52       56.71      1.29 o 
   4   2   4        7.41       13.67      0.85 o 
   5   2   4      149.70      162.66      3.64 o 
   6   2   4       23.00       29.04      1.74 o 
   7   2   4        3.15        3.74      1.09 o 
  -7   3   4        4.38        4.99      2.45 o 
  -6   3   4      138.26      129.94      7.09 o 
  -5   3   4      103.35       88.97      6.02 o 
  -4   3   4      634.07      639.17      5.53 o 
  -3   3   4        1.32        0.08      1.05 o 
  -2   3   4       40.50       43.86      1.26 o 
  -1   3   4       27.46       28.79      1.41 o 
   0   3   4      830.74      600.26      6.42 o 
   1   3   4     2045.40     1894.46     11.84 o 
   2   3   4       76.77       48.78      1.10 o 
   3   3   4       13.15        6.57      0.68 o 
   4   3   4      311.36      297.52      3.44 o 
   5   3   4      321.39      337.45      4.43 o 
   6   3   4       89.14       84.94      2.01 o 
   7   3   4       10.60        7.07      1.09 o 
  -7   4   4        0.05       -1.43      3.03 o 
  -6   4   4       19.71       22.57      3.78 o 
  -5   4   4        0.00        0.61      1.03 o 
  -4   4   4        0.13       -0.07      0.68 o 
  -3   4   4       44.32       61.93      2.06 o 
  -2   4   4       36.81       44.50      1.61 o 
  -1   4   4        2.69        7.94      0.93 o 
   0   4   4      192.84      172.94      2.30 o 
   1   4   4     1228.58     1264.78      8.93 o 
   2   4   4      487.35      373.57      3.37 o 
   3   4   4       22.67       29.55      1.11 o 
   4   4   4      420.45      364.95      3.10 o 
   5   4   4      385.90      399.76      4.89 o 
   6   4   4      190.65      174.68      2.87 o 
   7   4   4        2.51        1.34      1.32 o 
  -7   5   4       35.60       43.67     11.59 o 
  -6   5   4        0.74        0.09      1.30 o 
  -5   5   4       33.63       34.03      2.34 o 
  -4   5   4      327.51      339.63      4.42 o 
  -3   5   4      195.57      203.94      3.41 o 
  -2   5   4       55.16       56.88      1.72 o 
  -1   5   4      162.57      126.65      1.69 o 
   0   5   4      609.94      433.19      3.76 o 
   1   5   4     1427.22     1094.42      8.25 o 
   2   5   4      148.88      115.78      1.93 o 
   3   5   4      452.15      499.95      4.38 o 
   4   5   4      104.69       97.73      1.99 o 
   5   5   4      213.89      221.95      3.11 o 
   6   5   4        0.27       -0.29      1.38 o 
   7   5   4       18.79       18.28      3.42 o 
  -6   6   4       21.55       18.94      2.05 o 
  -5   6   4        1.79        1.39      1.40 o 
  -4   6   4       27.73       33.80      2.62 o 
  -3   6   4      191.17      186.20      4.38 o 
  -2   6   4       18.39       24.52      1.85 o 
  -1   6   4       69.63       55.43      3.02 o 
   0   6   4      276.82      315.02      3.65 o 
   1   6   4      348.60      273.42      3.28 o 
   2   6   4       69.30       73.44      1.82 o 
   3   6   4      134.66      115.20      2.34 o 
   4   6   4       66.28       58.46      2.22 o 
   5   6   4      128.01      121.51      3.17 o 
   6   6   4        0.18        1.27      1.41 o 
  -6   7   4        4.03        2.73      1.69 o 
  -5   7   4       32.00       31.94      2.72 o 
  -4   7   4      111.07      145.97      2.91 o 
  -3   7   4       58.73       71.72      2.80 o 
  -2   7   4       25.63       31.02      1.84 o 
  -1   7   4      335.92      327.94      3.76 o 
   0   7   4      461.92      418.51      4.66 o 
   1   7   4      403.41      370.94      4.24 o 
   2   7   4      172.72      151.19      2.37 o 
   3   7   4       44.66       44.88      1.77 o 
   4   7   4      110.79      120.18      2.70 o 
   5   7   4       19.22       18.40      2.14 o 
   6   7   4       11.25       12.41      1.65 o 
  -6   8   4        0.09        1.53      1.53 o 
  -5   8   4        6.42        3.61      2.07 o 
  -4   8   4       48.00       64.99      2.45 o 
  -3   8   4        1.09        0.30      1.40 o 
  -2   8   4       52.53       52.85      3.04 o 
  -1   8   4      232.54      217.80      3.58 o 
   0   8   4      401.94      395.18      5.30 o 
   1   8   4       41.93       52.89      1.93 o 
   2   8   4       11.29        9.07      1.28 o 
   3   8   4       22.27       13.27      1.68 o 
   4   8   4       65.21       70.96      3.80 o 
   5   8   4        1.21       -0.04      1.63 o 
   6   8   4       20.92       16.48      2.05 o 
  -5   9   4       64.32       74.09      3.17 o 
  -4   9   4       70.01       73.07      2.55 o 
  -3   9   4      135.46      159.90      4.27 o 
  -2   9   4       22.38       19.55      2.38 o 
  -1   9   4      372.60      381.90      5.29 o 
   0   9   4      183.70      169.64      3.24 o 
   1   9   4       95.43       88.02      2.17 o 
   2   9   4        7.80        4.64      1.41 o 
   3   9   4       31.62       14.46      2.02 o 
   4   9   4       24.78       18.31      1.98 o 
   5   9   4       30.61       28.84      4.25 o 
  -4  10   4        1.96        3.24      1.98 o 
  -3  10   4        2.64        3.69      1.97 o 
  -2  10   4       53.56       59.09      4.04 o 
  -1  10   4      111.79      100.93      4.95 o 
   0  10   4        7.57       10.53      1.84 o 
   1  10   4        1.92       -0.93      1.31 o 
   2  10   4       32.48       34.48      2.91 o 
   3  10   4        7.03        5.58      1.62 o 
   4  10   4        0.10        0.36      1.46 o 
  -3  11   4        9.71       12.49      2.22 o 
  -2  11   4       81.11       72.65      3.68 o 
  -1  11   4        2.24        4.93      1.75 o 
   0  11   4       18.43       22.27      2.05 o 
   1  11   4        9.17        6.96      2.13 o 
   2  11   4       17.89       12.82      2.25 o 
   3  11   4        0.67        5.40      2.21 o 
  -2  12   4       12.80       11.98      2.39 o 
  -1  12   4        2.00        0.99      1.75 o 
   0  12   4        3.81        5.89      2.23 o 
   1  12   4        0.16        0.61      1.60 o 
   2  12   4        0.00       -1.70      1.83 o 
  -7   0   5       12.18       16.55      4.18 o 
  -5   0   5       45.25       61.20      6.85 o 
  -3   0   5      370.66      342.31      6.92 o 
  -1   0   5      287.71      283.73      3.83 o 
   1   0   5       58.36       73.18      3.18 o 
   3   0   5      557.48      388.60      4.06 o 
   5   0   5      551.44      605.12      6.91 o 
   7   0   5        7.13       12.72      1.78 o 
  -7   1   5       31.15       48.51      3.64 o 
  -6   1   5       23.35       33.96      3.03 o 
  -5   1   5        1.53        2.65      2.50 o 
  -4   1   5      535.23      569.61      7.01 o 
  -3   1   5      148.26      115.75      3.06 o 
  -2   1   5      115.36      133.84      2.26 o 
  -1   1   5     4462.49     4708.01     38.95 o 
   0   1   5      273.93      247.02      1.78 o 
   1   1   5        2.64       12.15      1.40 o 
   2   1   5      159.54      173.04      1.59 o 
   3   1   5      460.66      518.44      4.09 o 
   4   1   5       21.58       13.71      0.99 o 
   5   1   5       18.83       19.39      1.07 o 
   6   1   5        8.46        8.11      1.05 o 
   7   1   5        8.97        6.48      1.19 o 
  -7   2   5       50.98       57.37      3.29 o 
  -6   2   5       26.22       25.19      3.09 o 
  -5   2   5       41.88       54.62      4.11 o 
  -4   2   5      124.92      120.11      1.84 o 
  -3   2   5        0.79        1.06      0.76 o 
  -2   2   5       18.72       21.81      1.02 o 
  -1   2   5     1153.91     1077.64      6.98 o 
   0   2   5      459.43      351.61      2.18 o 
   1   2   5       14.41       10.97      0.88 o 
   2   2   5       44.52       42.24      1.58 o 
   3   2   5        0.74        5.63      0.46 o 
   4   2   5      346.29      373.70      3.38 o 
   5   2   5        7.38        9.32      1.09 o 
   6   2   5      134.90      147.01      4.46 o 
   7   2   5        0.13       -0.10      0.74 o 
  -7   3   5       42.13       46.84      3.12 o 
  -6   3   5       29.80       31.90      3.36 o 
  -5   3   5        2.30        3.87      0.87 o 
  -4   3   5      550.00      547.71      4.31 o 
  -3   3   5        2.51        0.96      0.66 o 
  -2   3   5        5.26       18.73      1.15 o 
  -1   3   5      387.53      332.43      2.68 o 
   0   3   5      439.56      339.30      3.22 o 
   1   3   5     3273.03     3009.08     20.40 o 
   2   3   5      296.23      304.12      1.94 o 
   3   3   5      395.95      364.62      2.54 o 
   4   3   5       16.56       16.76      1.03 o 
   5   3   5      181.08      157.81      2.97 o 
   6   3   5       12.86       11.59      1.00 o 
   7   3   5        0.76        1.46      1.03 o 
  -7   4   5        6.17        7.03      2.35 o 
  -6   4   5        4.55        2.66      1.25 o 
  -5   4   5        5.98        5.31      0.89 o 
  -4   4   5        1.81        2.36      0.76 o 
  -3   4   5      426.86      425.23      4.31 o 
  -2   4   5        0.07        0.68      0.74 o 
  -1   4   5      527.57      457.00      3.60 o 
   0   4   5      162.31      208.03      2.78 o 
   1   4   5     1812.46     1546.23     10.52 o 
   2   4   5        4.68        4.62      0.55 o 
   3   4   5      379.56      347.92      2.94 o 
   4   4   5      626.60      579.11      4.33 o 
   5   4   5      248.77      232.28      3.42 o 
   6   4   5        8.04        5.57      1.18 o 
   7   4   5       14.73        9.68      1.39 o 
  -7   5   5        1.21        4.85      2.89 o 
  -6   5   5        0.19        0.16      0.69 o 
  -5   5   5       29.12       29.09      3.70 o 
  -4   5   5      145.73      122.96      3.27 o 
  -3   5   5      319.24      330.45      3.67 o 
  -2   5   5      118.00      102.32      2.21 o 
  -1   5   5      542.65      500.51      4.90 o 
   0   5   5     2425.14     2214.58     17.85 o 
   1   5   5      839.13      813.43      5.87 o 
   2   5   5      574.02      592.35      4.29 o 
   3   5   5      598.29      652.25      4.94 o 
   4   5   5      308.84      342.80      3.18 o 
   5   5   5       16.30       21.63      1.44 o 
   6   5   5        3.93        3.66      1.55 o 
   7   5   5       36.76       39.15      3.48 o 
  -6   6   5        3.45        3.65      1.70 o 
  -5   6   5        4.07        5.79      1.61 o 
  -4   6   5       20.79       27.10      1.97 o 
  -3   6   5       60.19       66.06      4.18 o 
  -2   6   5      165.07      153.99      2.32 o 
  -1   6   5       17.85       20.18      1.31 o 
   0   6   5     1605.17     1596.41     12.30 o 
   1   6   5      158.01      159.22      2.22 o 
   2   6   5      679.76      685.05      5.46 o 
   3   6   5       59.76       50.69      2.05 o 
   4   6   5      658.85      685.41      6.47 o 
   5   6   5        6.34        5.63      1.55 o 
   6   6   5       94.87       83.15      3.13 o 
  -6   7   5        1.28        0.99      1.22 o 
  -5   7   5      143.01      131.13      4.10 o 
  -4   7   5      292.61      275.23      5.29 o 
  -3   7   5      385.95      362.15      5.06 o 
  -2   7   5       53.16       59.73      2.19 o 
  -1   7   5      370.66      339.35      3.89 o 
   0   7   5      397.46      381.54      4.37 o 
   1   7   5      191.67      173.43      3.10 o 
   2   7   5       24.09       36.76      1.49 o 
   3   7   5       19.74       35.05      2.47 o 
   4   7   5       23.16       30.78      1.80 o 
   5   7   5       19.87       24.32      1.85 o 
   6   7   5        2.54        2.59      1.45 o 
  -5   8   5        1.27        2.39      1.82 o 
  -4   8   5       15.65       15.35      2.27 o 
  -3   8   5       11.19       16.26      1.86 o 
  -2   8   5       27.61       30.17      1.92 o 
  -1   8   5      139.51      150.69      2.93 o 
   0   8   5       21.49       21.55      1.40 o 
   1   8   5       85.37       80.82      2.01 o 
   2   8   5       14.43       11.26      1.36 o 
   3   8   5        7.82        2.89      1.38 o 
   4   8   5       17.85       18.46      1.61 o 
   5   8   5       56.30       58.49      2.57 o 
  -5   9   5        8.96        7.57      1.98 o 
  -4   9   5       73.55       78.72      3.37 o 
  -3   9   5       26.85       17.12      2.99 o 
  -2   9   5        1.75        2.32      1.32 o 
  -1   9   5        8.49       10.78      1.57 o 
   0   9   5       26.28       26.80      2.29 o 
   1   9   5        0.01       -0.14      1.13 o 
   2   9   5        7.81        8.11      1.61 o 
   3   9   5        4.76        2.82      1.16 o 
   4   9   5        2.06        2.72      1.27 o 
   5   9   5       15.87       19.22      1.75 o 
  -4  10   5        5.28        4.98      1.86 o 
  -3  10   5        8.92        7.40      1.96 o 
  -2  10   5       94.79      112.45      3.07 o 
  -1  10   5        2.09        4.81      1.75 o 
   0  10   5        0.73        0.48      1.50 o 
   1  10   5        7.69       10.10      1.50 o 
   2  10   5        8.76       10.22      1.56 o 
   3  10   5        3.97        3.08      1.40 o 
   4  10   5        8.64       11.43      1.72 o 
  -3  11   5       20.90       21.19      3.05 o 
  -2  11   5       73.90       92.27      3.10 o 
  -1  11   5       80.39       84.19      4.04 o 
   0  11   5       10.51        9.06      2.18 o 
   1  11   5        5.94        4.06      1.83 o 
   2  11   5       20.19       18.87      1.81 o 
   3  11   5        9.39        9.72      1.92 o 
  -1  12   5        7.68        8.49      1.89 o 
   0  12   5        0.01        0.13      1.66 o 
   1  12   5       23.71       34.45      2.76 o 
  -6   0   6       74.53       83.40      4.44 o 
  -4   0   6      623.00      630.30     16.62 o 
  -2   0   6      574.35      627.76      7.10 o 
   0   0   6      320.80      344.77      3.87 o 
   2   0   6      696.70      786.74     12.85 o 
   4   0   6       30.81       46.94      1.30 o 
   6   0   6      521.85      560.54      6.54 o 
  -7   1   6        2.08        4.51      1.96 o 
  -6   1   6        2.80        1.56      1.94 o 
  -5   1   6       66.97       69.71      5.24 o 
  -4   1   6      126.27      120.47      2.74 o 
  -3   1   6       79.60       66.34      0.93 o 
  -2   1   6      690.83      726.07      4.08 o 
  -1   1   6      108.79      144.35      1.21 o 
   0   1   6      176.48      217.94      1.98 o 
   1   1   6       62.13       50.68      0.52 o 
   2   1   6      255.82      294.16      2.22 o 
   3   1   6        0.37        0.82      0.73 o 
   4   1   6        0.54        1.20      0.69 o 
   5   1   6        0.12        2.10      0.63 o 
   6   1   6       36.76       39.26      2.19 o 
   7   1   6        0.02        0.55      0.89 o 
  -7   2   6      205.67      205.14      8.05 o 
  -6   2   6      108.97       94.00      3.80 o 
  -5   2   6      308.77      312.88      5.82 o 
  -4   2   6       10.78       15.40      0.94 o 
  -3   2   6     1236.68     1216.88     10.32 o 
  -2   2   6      771.91      755.39      6.62 o 
  -1   2   6      264.94      261.40      2.26 o 
   0   2   6        8.69       16.88      0.97 o 
   1   2   6     1594.53     1358.56      9.21 o 
   2   2   6        9.66       14.82      0.75 o 
   3   2   6       86.41       74.63      1.56 o 
   4   2   6        7.73       10.45      0.71 o 
   5   2   6      718.65      715.14     12.13 o 
   6   2   6        6.75        4.36      0.88 o 
   7   2   6       33.33       35.33      2.42 o 
  -7   3   6      115.35      124.61      4.30 o 
  -6   3   6        0.06        2.15      2.65 o 
  -5   3   6        9.42        7.58      1.75 o 
  -4   3   6      500.28      489.54      3.68 o 
  -3   3   6      322.82      324.34      4.20 o 
  -2   3   6       96.13      104.01      2.36 o 
  -1   3   6        3.80        1.85      0.74 o 
   0   3   6       14.62        7.11      0.71 o 
   1   3   6        0.52        6.02      0.79 o 
   2   3   6        6.72       13.58      0.94 o 
   3   3   6       36.23       37.72      0.87 o 
   4   3   6      127.04      143.55      2.07 o 
   5   3   6       39.14       48.54      1.80 o 
   6   3   6        8.76        9.23      1.37 o 
   7   3   6        1.41        2.59      0.98 o 
  -7   4   6        0.38       -0.10      2.32 o 
  -6   4   6        0.23       -0.88      2.40 o 
  -5   4   6        0.02        0.97      0.66 o 
  -4   4   6      368.22      366.40      4.53 o 
  -3   4   6        1.98        4.64      1.76 o 
  -2   4   6      446.56      387.44      3.39 o 
  -1   4   6       28.03       23.11      1.10 o 
   0   4   6     6770.99     6579.44     56.92 o 
   1   4   6        1.84        0.80      0.65 o 
   2   4   6     2671.94     2519.47     17.65 o 
   3   4   6      137.04      169.57      1.96 o 
   4   4   6     1728.68     1674.96     11.87 o 
   5   4   6        0.18        0.96      1.08 o 
   6   4   6      241.02      216.81      5.34 o 
   7   4   6       32.73       36.51      3.13 o 
  -6   5   6        6.88        7.45      1.49 o 
  -5   5   6       48.43       45.42      2.53 o 
  -4   5   6      141.63      146.07      4.16 o 
  -3   5   6      187.16      152.66      2.93 o 
  -2   5   6       40.40       50.76      1.65 o 
  -1   5   6       44.68       40.72      2.69 o 
   0   5   6      328.56      314.85      3.43 o 
   1   5   6      105.53       93.63      2.02 o 
   2   5   6       48.29       50.24      1.03 o 
   3   5   6       85.35       83.53      1.62 o 
   4   5   6      245.28      263.64      2.93 o 
   5   5   6       16.33       11.06      1.33 o 
   6   5   6        1.36        3.52      1.38 o 
  -6   6   6        0.50       -1.38      1.60 o 
  -5   6   6       39.55       43.78      1.60 o 
  -4   6   6       68.41       58.77      4.70 o 
  -3   6   6      489.66      448.56      5.24 o 
  -2   6   6        5.13        6.43      1.44 o 
  -1   6   6      652.35      592.37      5.15 o 
   0   6   6      151.72      190.28      2.43 o 
   1   6   6     2272.36     2350.02     18.84 o 
   2   6   6        0.99        1.13      0.89 o 
   3   6   6       50.45       64.32      1.55 o 
   4   6   6      241.40      228.51      2.68 o 
   5   6   6      160.86      156.38      2.37 o 
   6   6   6        0.92        1.55      1.32 o 
  -6   7   6        3.81        4.09      1.90 o 
  -5   7   6        0.22        2.07      1.47 o 
  -4   7   6       31.39       23.97      2.06 o 
  -3   7   6       74.25       77.20      2.50 o 
  -2   7   6        1.05        0.15      1.06 o 
  -1   7   6       74.09       73.30      2.98 o 
   0   7   6      160.33      151.71      2.51 o 
   1   7   6        0.32        0.77      1.03 o 
   2   7   6        1.14        2.89      1.06 o 
   3   7   6        2.00       -0.08      0.83 o 
   4   7   6        0.59        0.03      0.83 o 
   5   7   6        0.14        0.49      0.91 o 
   6   7   6        6.40        6.21      1.33 o 
  -5   8   6       12.99       13.63      1.81 o 
  -4   8   6       88.06       87.89      2.53 o 
  -3   8   6        1.45        2.49      1.90 o 
  -2   8   6      292.16      254.73      3.43 o 
  -1   8   6      137.23      150.33      3.19 o 
   0   8   6      134.19      128.48      2.42 o 
   1   8   6        0.01        0.81      0.95 o 
   2   8   6      102.79       94.84      2.06 o 
   3   8   6       12.50        7.47      1.30 o 
   4   8   6        2.93        4.20      1.63 o 
   5   8   6        0.04       -0.35      1.19 o 
  -5   9   6       15.68       17.64      2.00 o 
  -4   9   6        4.26        2.35      1.59 o 
  -3   9   6        5.03        6.15      1.82 o 
  -2   9   6        9.32       10.28      1.62 o 
  -1   9   6        0.57        0.79      1.52 o 
   0   9   6       10.70        5.20      1.34 o 
   1   9   6        6.73        3.11      1.36 o 
   2   9   6        3.87        4.04      1.33 o 
   3   9   6        1.55        1.95      1.21 o 
   4   9   6        0.44        1.69      1.15 o 
  -4  10   6        1.24        2.03      1.89 o 
  -3  10   6       71.85       72.73      3.56 o 
  -2  10   6       12.29       15.53      2.30 o 
  -1  10   6        0.43        1.50      1.58 o 
   0  10   6        1.47        0.65      1.21 o 
   1  10   6      104.04       96.21      2.56 o 
   2  10   6       26.02       23.54      1.90 o 
   3  10   6       12.67       11.38      1.87 o 
   4  10   6        7.81        6.32      1.71 o 
  -2  11   6       34.92       36.06      2.84 o 
  -1  11   6       10.29       13.31      2.38 o 
   0  11   6        0.46        2.50      2.06 o 
   1  11   6        4.49        2.16      1.43 o 
   2  11   6       16.82       21.19      3.10 o 
  -7   0   7       38.53       51.80      5.76 o 
  -5   0   7        8.80        7.15      3.11 o 
  -3   0   7        0.84        1.05      0.66 o 
  -1   0   7     1196.65     1073.52     11.82 o 
   1   0   7      378.37      427.25      4.22 o 
   3   0   7        3.29       -0.56      1.85 o 
  -7   1   7       30.70       38.00      2.77 o 
  -6   1   7        5.22        7.62      3.12 o 
  -5   1   7        0.50        0.48      1.65 o 
  -4   1   7        4.65        4.19      1.65 o 
  -3   1   7      130.62      155.69      1.87 o 
  -2   1   7      293.75      337.12      3.58 o 
  -1   1   7        8.52       15.25      1.12 o 
   0   1   7       23.75       21.94      0.80 o 
   1   1   7      341.22      299.60      1.66 o 
   2   1   7      204.98      267.16      3.85 o 
   3   1   7        1.11        4.07      0.78 o 
   4   1   7       10.18       20.99      0.92 o 
   5   1   7        0.98        4.45      0.60 o 
   6   1   7        0.69        1.11      0.68 o 
   7   1   7        5.78        4.87      1.84 o 
  -7   2   7       86.92      101.29      4.25 o 
  -6   2   7        0.22       -0.38      2.25 o 
  -5   2   7        3.24        1.53      1.76 o 
  -4   2   7      121.90      113.53      3.79 o 
  -3   2   7      374.74      382.90      3.42 o 
  -2   2   7      875.77      910.47     20.13 o 
  -1   2   7      147.96      137.77      1.61 o 
   0   2   7      583.34      542.89      3.92 o 
   1   2   7       34.04       25.10      0.89 o 
   2   2   7       84.51       56.23      2.83 o 
   3   2   7        1.59        0.14      0.43 o 
   4   2   7      221.83      230.37      9.19 o 
   5   2   7        0.06        0.55      0.49 o 
   6   2   7      130.36      130.27      3.22 o 
   7   2   7        0.03       -0.84      1.28 o 
  -7   3   7       56.29       59.82      7.07 o 
  -6   3   7        9.03        7.56      2.47 o 
  -5   3   7       84.96       91.20      3.15 o 
  -4   3   7       18.32       22.39      1.61 o 
  -3   3   7      140.47      134.31      2.43 o 
  -2   3   7       33.93       31.52      1.61 o 
  -1   3   7      116.61      117.47      1.46 o 
   0   3   7      146.26      162.61      2.48 o 
   1   3   7      330.15      343.24      3.16 o 
   2   3   7        9.85        6.63      0.43 o 
   3   3   7        0.19        1.08      0.52 o 
   4   3   7       34.23       29.63      2.78 o 
   5   3   7      103.25       96.64      4.69 o 
   6   3   7        8.23       10.56      1.46 o 
   7   3   7        0.19        1.61      1.62 o 
  -6   4   7        0.32       -0.67      2.46 o 
  -5   4   7      119.77      113.87      4.06 o 
  -4   4   7        1.24        0.22      0.88 o 
  -3   4   7     1440.51     1367.92     12.69 o 
  -2   4   7       51.82       50.79      1.74 o 
  -1   4   7      532.18      487.17      3.98 o 
   0   4   7      119.43      116.33      1.60 o 
   1   4   7     3098.85     3013.55     22.10 o 
   2   4   7      104.00      106.91      1.36 o 
   3   4   7        9.53       11.61      0.78 o 
   4   4   7      113.24      119.66      1.81 o 
   5   4   7      185.06      162.73      4.69 o 
   6   4   7        0.01        0.69      0.91 o 
  -6   5   7        3.57        0.91      3.75 o 
  -5   5   7        3.39        2.38      0.88 o 
  -4   5   7       25.07       22.87      1.96 o 
  -3   5   7       12.60       14.39      1.62 o 
  -2   5   7        2.97        3.57      1.11 o 
  -1   5   7        0.02        0.71      0.88 o 
   0   5   7      194.50      197.25      2.41 o 
   1   5   7       75.72       87.00      2.52 o 
   2   5   7       43.64       45.03      1.31 o 
   3   5   7      285.12      271.49      2.55 o 
   4   5   7       60.00       61.52      1.56 o 
   5   5   7      117.71      117.17      2.09 o 
   6   5   7        3.04        0.22      1.38 o 
  -6   6   7       33.65       44.62      3.69 o 
  -5   6   7       19.82       20.21      1.74 o 
  -4   6   7      560.83      563.92      7.82 o 
  -3   6   7        1.17        0.97      1.40 o 
  -2   6   7      513.92      500.25      5.42 o 
  -1   6   7       47.91       50.48      1.56 o 
   0   6   7      382.29      413.19      3.85 o 
   1   6   7       39.24       32.59      1.58 o 
   2   6   7      152.39      204.18      2.53 o 
   3   6   7      257.62      276.36      2.74 o 
   4   6   7        6.40        4.02      0.90 o 
   5   6   7        1.07        0.53      0.86 o 
   6   6   7       27.01       18.29      5.25 o 
  -5   7   7        7.16        8.40      1.28 o 
  -4   7   7       29.54       33.08      2.29 o 
  -3   7   7       42.13       61.31      2.81 o 
  -2   7   7       89.16      110.72      2.82 o 
  -1   7   7      254.74      255.22      3.47 o 
   0   7   7       13.40        9.81      1.46 o 
   1   7   7       20.46       27.32      1.27 o 
   2   7   7       18.43       26.34      2.53 o 
   3   7   7       28.23       25.47      1.56 o 
   4   7   7        0.06        0.94      1.21 o 
   5   7   7        6.35        3.97      1.47 o 
  -5   8   7       51.41       45.82      2.73 o 
  -4   8   7        9.40        7.57      1.92 o 
  -3   8   7       84.01       84.58      3.42 o 
  -2   8   7      121.56      117.22      2.79 o 
  -1   8   7       97.04       94.11      2.76 o 
   0   8   7        7.07        5.84      1.46 o 
   1   8   7       25.57       35.21      2.14 o 
   2   8   7       54.66       45.97      1.86 o 
   3   8   7        8.44        8.70      1.30 o 
   4   8   7        6.35        5.97      1.29 o 
   5   8   7       27.64       38.79      1.91 o 
  -4   9   7        1.78        3.33      1.74 o 
  -3   9   7        1.12       -0.56      1.52 o 
  -2   9   7        3.18        3.95      1.58 o 
  -1   9   7        0.42        0.17      1.19 o 
   0   9   7        0.12        0.06      1.04 o 
   1   9   7        0.25       -0.51      1.01 o 
   2   9   7        1.12        3.27      1.53 o 
   3   9   7        0.01        0.09      1.24 o 
   4   9   7        2.17        1.85      1.34 o 
  -3  10   7        1.03        1.78      2.03 o 
  -2  10   7       59.42       67.65      2.89 o 
  -1  10   7        5.45        6.16      1.61 o 
   0  10   7       15.15       15.16      2.51 o 
   1  10   7        8.49        7.08      1.83 o 
   2  10   7       29.52       27.16      2.50 o 
   3  10   7        0.12        1.36      1.34 o 
  -2  11   7       56.54       60.52      2.82 o 
  -1  11   7        0.27        1.14      1.49 o 
   0  11   7        0.92        0.30      1.60 o 
   1  11   7        3.09        1.83      1.59 o 
   2  11   7        6.85        4.76      1.73 o 
  -6   0   8       13.47       19.41      3.07 o 
  -4   0   8      125.02      115.12      5.18 o 
  -2   0   8      372.95      370.69      5.40 o 
   0   0   8       21.86       35.30      1.57 o 
   2   0   8      166.76      179.02      5.15 o 
   4   0   8      191.44      249.34     10.81 o 
   6   0   8       54.27       82.56      2.98 o 
  -7   1   8       13.58       12.01      2.35 o 
  -6   1   8        1.71       -0.51      1.79 o 
  -5   1   8        0.15        1.16      1.79 o 
  -4   1   8       36.87       49.76      5.15 o 
  -3   1   8        3.95        6.45      0.89 o 
  -2   1   8       59.25       76.77      1.49 o 
  -1   1   8       62.82       65.53      1.14 o 
   0   1   8       69.95       61.63      1.52 o 
   1   1   8       30.89       27.16      1.30 o 
   2   1   8      332.12      357.87      5.63 o 
   3   1   8       25.65       60.45      7.18 o 
   4   1   8      282.63      316.40      7.55 o 
   5   1   8      299.58      291.16      5.11 o 
   6   1   8       47.50       52.88      2.22 o 
  -7   2   8        1.10        1.75      2.58 o 
  -6   2   8       41.16       51.69      3.08 o 
  -5   2   8        3.99        5.67      1.88 o 
  -4   2   8        0.67        1.18      1.45 o 
  -3   2   8      854.18      786.65      8.61 o 
  -2   2   8     1032.01     1101.40      7.68 o 
  -1   2   8        4.94        4.19      0.68 o 
   0   2   8      192.53      232.37      2.46 o 
   1   2   8     2429.29     2385.93     15.69 o 
   2   2   8      161.19      185.27      2.29 o 
   3   2   8       74.29       58.12      1.25 o 
   4   2   8        8.76       12.15      1.41 o 
   5   2   8       67.51       83.19      2.02 o 
   6   2   8        6.04        4.39      1.12 o 
  -6   3   8       19.80       17.60      3.10 o 
  -5   3   8        9.06        9.87      2.31 o 
  -4   3   8      133.63      117.26      3.08 o 
  -3   3   8      158.27      172.26      5.42 o 
  -2   3   8      435.25      392.57      4.10 o 
  -1   3   8      105.09      105.20      1.55 o 
   0   3   8        0.01        2.00      0.73 o 
   1   3   8      553.73      535.45      4.04 o 
   2   3   8      147.18      167.37      2.70 o 
   3   3   8      509.44      498.08      4.64 o 
   4   3   8       39.26       33.24      1.36 o 
   5   3   8      155.60      170.72      3.92 o 
   6   3   8       52.27       41.79      1.84 o 
  -6   4   8       22.68       33.41      5.32 o 
  -5   4   8        0.13       -0.51      0.96 o 
  -4   4   8      587.22      555.37      6.26 o 
  -3   4   8       14.50       10.00      1.17 o 
  -2   4   8      913.23      848.20      7.93 o 
  -1   4   8       15.30       30.46      2.34 o 
   0   4   8     1113.62     1068.43      7.66 o 
   1   4   8        6.12        7.77      0.68 o 
   2   4   8      597.70      574.39      3.71 o 
   3   4   8      104.74       89.16      2.66 o 
   4   4   8        0.53        0.51      0.58 o 
   5   4   8       26.74       23.98      1.58 o 
   6   4   8        7.15        3.45      1.47 o 
  -6   5   8        1.44        1.90      2.47 o 
  -5   5   8        1.49        1.28      0.78 o 
  -4   5   8       41.51       43.60      4.88 o 
  -3   5   8       90.86       80.57      2.76 o 
  -2   5   8       99.22       84.11      3.43 o 
  -1   5   8        3.54        4.39      1.06 o 
   0   5   8      103.40      122.45      1.92 o 
   1   5   8      141.52      139.41      2.61 o 
   2   5   8       15.45       20.73      0.82 o 
   3   5   8       65.48       55.71      1.03 o 
   4   5   8       28.28       26.91      1.71 o 
   5   5   8       11.83        5.79      1.20 o 
   6   5   8        0.00        1.03      2.23 o 
  -6   6   8        0.98       -0.64      2.35 o 
  -5   6   8       83.06       79.56      4.17 o 
  -4   6   8        1.21        5.07      2.08 o 
  -3   6   8      439.93      450.06      6.40 o 
  -2   6   8       17.24       15.84      1.46 o 
  -1   6   8      475.98      513.51      5.05 o 
   0   6   8       29.23       43.26      1.72 o 
   1   6   8      315.55      382.30      3.71 o 
   2   6   8       14.58       15.16      1.93 o 
   3   6   8      209.06      238.83      2.32 o 
   4   6   8       15.16       16.73      1.10 o 
   5   6   8       34.91       27.67      1.74 o 
  -5   7   8       29.06       25.99      2.50 o 
  -4   7   8       15.85       17.12      2.14 o 
  -3   7   8       30.73       24.45      1.85 o 
  -2   7   8       88.19       86.08      3.40 o 
  -1   7   8       10.65       10.52      1.21 o 
   0   7   8       21.57       31.14      1.54 o 
   1   7   8       38.95       56.84      1.61 o 
   2   7   8       11.93        6.20      1.13 o 
   3   7   8       24.62       30.61      2.78 o 
   4   7   8        9.53        9.38      1.14 o 
   5   7   8       13.89       10.89      1.55 o 
  -5   8   8        0.28       -1.34      1.34 o 
  -4   8   8       73.62       67.11      4.82 o 
  -3   8   8        0.61        1.81      1.47 o 
  -2   8   8       26.77       29.71      1.83 o 
  -1   8   8        2.27        2.00      1.33 o 
   0   8   8        0.48        2.73      1.25 o 
   1   8   8        9.21       10.44      1.39 o 
   2   8   8        0.51       -0.60      1.15 o 
   3   8   8        0.17        0.53      1.11 o 
   4   8   8       26.35       35.71      2.73 o 
  -4   9   8        0.60        4.44      2.55 o 
  -3   9   8        1.21       -0.72      1.75 o 
  -2   9   8        2.20        4.16      1.48 o 
  -1   9   8        0.05        0.85      1.26 o 
   0   9   8       10.97       11.64      1.43 o 
   1   9   8       14.00       16.47      1.60 o 
   2   9   8        9.10        7.67      1.36 o 
   3   9   8        2.80        4.39      1.62 o 
   4   9   8       15.16        9.65      1.48 o 
  -3  10   8        2.58        5.45      2.03 o 
  -2  10   8        0.76        1.77      1.65 o 
  -1  10   8        2.13        1.58      1.85 o 
   0  10   8        1.51        2.31      1.56 o 
   1  10   8       12.77        7.56      1.72 o 
   2  10   8        0.25        0.72      1.16 o 
   3  10   8       17.76       14.84      1.74 o 
  -1  11   8        1.08        2.72      1.79 o 
   0  11   8       13.25       16.62      2.17 o 
   1  11   8        0.06        1.85      1.44 o 
  -5   0   9        0.56        2.30      2.17 o 
  -3   0   9      384.67      410.60      5.29 o 
  -1   0   9        0.27        3.79      1.22 o 
   1   0   9      203.04      248.96      2.77 o 
   3   0   9        9.59       19.11      3.26 o 
  -6   1   9        4.03        5.53      2.22 o 
  -5   1   9        1.22        0.87      1.65 o 
  -4   1   9       99.51       97.30      3.85 o 
  -3   1   9       43.75       54.74      1.53 o 
  -2   1   9        5.21       10.18      0.77 o 
  -1   1   9       27.06       20.36      0.86 o 
   0   1   9      225.25      274.24      2.51 o 
   1   1   9      337.69      334.80      2.72 o 
   2   1   9      437.43      483.77      4.70 o 
   3   1   9       84.81       86.88      5.24 o 
   4   1   9      131.08      171.64      5.52 o 
   5   1   9      386.59      428.01      8.13 o 
   6   1   9       76.48       73.81      4.11 o 
  -6   2   9       55.90       50.98      3.25 o 
  -5   2   9       31.51       44.04      2.71 o 
  -4   2   9      424.65      412.30      8.72 o 
  -3   2   9      232.16      233.99      3.17 o 
  -2   2   9      537.37      564.54      4.16 o 
  -1   2   9       80.89       71.82      1.07 o 
   0   2   9        5.91        7.19      0.67 o 
   1   2   9      177.60      185.94      1.48 o 
   2   2   9      120.76      127.74      1.52 o 
   3   2   9       42.11       42.05      2.21 o 
   4   2   9        4.18        4.40      1.18 o 
   5   2   9       12.72       16.82      1.09 o 
   6   2   9        1.26       -0.72      3.59 o 
  -6   3   9       31.87       25.22      3.27 o 
  -5   3   9        6.85        6.14      2.85 o 
  -4   3   9       70.02       79.70      4.21 o 
  -3   3   9       66.98       56.09      1.80 o 
  -2   3   9      603.18      582.41      5.67 o 
  -1   3   9      446.34      492.56      4.27 o 
   0   3   9      828.73      817.22      6.40 o 
   1   3   9      709.18      687.42      6.07 o 
   2   3   9      238.88      214.03      2.93 o 
   3   3   9      612.76      619.68      7.14 o 
   4   3   9      237.01      232.09      4.25 o 
   5   3   9      131.64      111.92      4.58 o 
   6   3   9       17.62       15.01      2.98 o 
  -6   4   9        7.79        7.68      3.29 o 
  -5   4   9       52.62       41.25      5.45 o 
  -4   4   9        8.03        6.52      1.71 o 
  -3   4   9      301.14      320.72      4.54 o 
  -2   4   9        0.54        0.76      1.37 o 
  -1   4   9      102.32      112.44      2.06 o 
   0   4   9        0.19        2.10      0.92 o 
   1   4   9      117.17      113.57      3.24 o 
   2   4   9        0.00        1.15      0.57 o 
   3   4   9       62.36       52.27      1.68 o 
   4   4   9        0.00        0.27      0.93 o 
   5   4   9        5.03        1.75      1.32 o 
   6   4   9        9.02       16.80      4.17 o 
  -6   5   9        3.70        3.52      2.70 o 
  -5   5   9        5.68        2.99      0.87 o 
  -4   5   9       79.36       75.20      3.19 o 
  -3   5   9      133.26      140.33      3.19 o 
  -2   5   9      154.97      157.38      4.34 o 
  -1   5   9      134.28      127.81      2.65 o 
   0   5   9      125.78      141.22      2.08 o 
   1   5   9      142.88      177.44      2.21 o 
   2   5   9      227.01      221.08      2.25 o 
   3   5   9        0.66        1.58      0.59 o 
   4   5   9        9.65        7.53      2.13 o 
   5   5   9       11.11       12.05      1.55 o 
  -5   6   9       19.95       15.82      2.10 o 
  -4   6   9       66.76       66.08      2.65 o 
  -3   6   9        0.52        0.88      1.35 o 
  -2   6   9        9.54        7.27      1.59 o 
  -1   6   9        3.81        2.14      1.08 o 
   0   6   9       31.34       39.85      1.79 o 
   1   6   9       11.83       10.30      1.14 o 
   2   6   9       65.17       63.31      1.50 o 
   3   6   9      144.16      155.82      3.22 o 
   4   6   9        0.02        0.01      0.51 o 
   5   6   9        5.73        3.88      1.54 o 
  -5   7   9       14.41       11.09      1.38 o 
  -4   7   9        5.81        7.94      2.13 o 
  -3   7   9      143.53      142.67      6.26 o 
  -2   7   9      180.35      180.07      4.79 o 
  -1   7   9       54.10       48.28      1.71 o 
   0   7   9       77.36       94.28      2.09 o 
   1   7   9       64.33       63.50      1.55 o 
   2   7   9        4.28        4.43      1.02 o 
   3   7   9       29.69       25.47      1.56 o 
   4   7   9       12.02        8.78      1.10 o 
   5   7   9       17.88       11.88      2.47 o 
  -4   8   9        7.31        8.06      1.81 o 
  -3   8   9       58.06       54.73      2.95 o 
  -2   8   9       10.89       12.27      2.02 o 
  -1   8   9        8.75        8.49      1.82 o 
   0   8   9        0.05       -0.20      1.14 o 
   1   8   9       33.07       28.36      2.47 o 
   2   8   9        4.66        5.76      1.76 o 
   3   8   9        0.03       -1.07      1.07 o 
   4   8   9        4.02        3.32      1.63 o 
  -3   9   9       15.55       19.74      2.73 o 
  -2   9   9        0.58        0.17      1.54 o 
  -1   9   9        1.40        0.76      1.28 o 
   0   9   9        9.75        7.86      1.54 o 
   1   9   9       21.00       27.26      1.60 o 
   2   9   9       57.40       57.43      2.90 o 
   3   9   9        0.96        1.06      1.11 o 
  -2  10   9        4.15        9.31      2.08 o 
  -1  10   9        0.00        1.88      1.48 o 
   0  10   9       17.83       15.59      1.96 o 
   1  10   9        0.48        3.28      1.60 o 
   2  10   9        2.60        4.52      1.45 o 
  -4   0  10        1.65        2.67      2.81 o 
  -2   0  10        1.20        2.42      1.52 o 
   0   0  10        4.58        5.27      1.12 o 
   2   0  10        9.03        6.89      2.85 o 
   4   0  10        5.93        5.81      3.26 o 
   6   0  10       53.22       45.84      5.44 o 
  -6   1  10        0.06        2.15      3.63 o 
  -5   1  10        1.13        2.94      1.86 o 
  -4   1  10        0.92        4.86      1.91 o 
  -3   1  10      237.44      238.73      4.35 o 
  -2   1  10      159.86      189.47      2.79 o 
  -1   1  10       86.24      122.85      1.71 o 
   0   1  10      527.56      593.84      7.78 o 
   1   1  10      688.24      809.06      5.51 o 
   2   1  10      431.23      484.25     10.77 o 
   3   1  10      106.91      147.55      4.20 o 
   4   1  10       13.80       19.15      2.78 o 
   6   1  10       17.61       24.22      3.40 o 
  -6   2  10        0.07       -2.07      4.55 o 
  -5   2  10       10.14       10.39      2.18 o 
  -4   2  10       74.14       69.47      3.09 o 
  -3   2  10       57.92       51.53      1.61 o 
  -2   2  10       30.87       29.97      2.41 o 
  -1   2  10       15.31       11.07      0.79 o 
   0   2  10        5.07        7.72      0.66 o 
   1   2  10      100.88       98.17      2.41 o 
   2   2  10        0.40        0.66      0.71 o 
   3   2  10       25.62       21.14      0.96 o 
   4   2  10       38.70       27.18      3.01 o 
   6   2  10        0.40       -0.46      2.37 o 
  -6   3  10        0.01        0.89      2.37 o 
  -5   3  10       15.26       15.84      2.36 o 
  -4   3  10      129.06      104.48      4.22 o 
  -3   3  10        5.43       11.79      1.05 o 
  -2   3  10        4.21        2.84      0.86 o 
  -1   3  10        0.36        3.74      0.75 o 
   0   3  10      276.61      303.14      2.73 o 
   1   3  10       63.27       58.02      1.23 o 
   2   3  10        5.43        2.92      1.09 o 
   3   3  10       79.09      109.73      2.02 o 
   4   3  10       15.27       18.48      2.54 o 
   5   3  10       19.87       20.25      5.58 o 
   6   3  10        0.35       -2.74      2.74 o 
  -5   4  10        1.91        3.14      2.32 o 
  -4   4  10       42.66       36.13      1.61 o 
  -3   4  10        6.81        5.74      1.68 o 
  -2   4  10       11.06        8.23      1.70 o 
  -1   4  10        5.93        5.84      0.98 o 
   0   4  10        6.70       10.03      1.14 o 
   1   4  10        1.46        1.84      0.75 o 
   2   4  10       76.53       86.17      2.84 o 
   3   4  10        7.99        7.27      1.16 o 
   4   4  10       14.89       22.33      2.38 o 
   5   4  10        0.07       -0.74      1.84 o 
  -5   5  10       14.37       13.77      2.65 o 
  -4   5  10       72.77       72.42      2.78 o 
  -3   5  10      213.58      202.74      3.88 o 
  -2   5  10        8.66        7.87      1.57 o 
  -1   5  10       28.62       36.38      1.89 o 
   0   5  10       16.39       19.88      1.50 o 
   1   5  10       63.25       61.33      1.58 o 
   2   5  10        1.03        2.73      0.86 o 
   3   5  10        8.66        6.67      1.41 o 
   4   5  10       14.38       14.07      2.93 o 
   5   5  10        3.80        1.97      1.22 o 
  -5   6  10        0.57        0.18      2.58 o 
  -4   6  10        4.92        3.66      1.52 o 
  -3   6  10       37.62       36.36      3.36 o 
  -2   6  10       55.75       64.51      2.97 o 
  -1   6  10       44.72       43.32      1.87 o 
   0   6  10        0.42        0.02      0.78 o 
   1   6  10        1.11        0.34      1.08 o 
   2   6  10       52.99       57.03      1.13 o 
   3   6  10       51.80       48.50      2.94 o 
   4   6  10        7.47        8.19      1.69 o 
   5   6  10        1.61        1.83      1.59 o 
  -4   7  10       36.79       36.05      2.81 o 
  -3   7  10        7.28        4.97      2.25 o 
  -2   7  10      221.77      250.46      4.52 o 
  -1   7  10       54.10       65.62      4.68 o 
   0   7  10        0.50        1.26      1.08 o 
   1   7  10        9.13        4.33      1.07 o 
   2   7  10      211.41      202.56      2.67 o 
   3   7  10       43.06       41.48      1.74 o 
   4   7  10       11.46        8.20      2.48 o 
  -3   8  10        0.24        1.37      1.93 o 
  -2   8  10        0.16       -1.43      1.71 o 
  -1   8  10        0.40        0.42      1.31 o 
   0   8  10        0.35       -0.15      1.17 o 
   1   8  10        1.41        2.84      1.45 o 
   2   8  10        1.89        1.90      1.07 o 
   3   8  10        2.25        3.34      1.11 o 
  -2   9  10       17.35       17.06      2.06 o 
  -1   9  10        8.17        9.48      1.72 o 
   0   9  10       19.73       18.45      2.22 o 
   1   9  10       47.94       48.56      3.21 o 
   2   9  10       28.89       30.30      1.88 o 
   0  10  10        1.86        5.01      1.75 o 
  -5   0  11        0.50       -2.93      2.93 o 
  -3   0  11       27.36       24.53      3.09 o 
  -1   0  11       42.11       59.81      2.38 o 
   1   0  11      304.75      287.74      5.36 o 
   3   0  11      207.47      217.94      7.78 o 
  -6   1  11        4.78        6.33      2.98 o 
  -5   1  11       40.35       37.47     20.29 o 
  -4   1  11       32.81       25.34      3.50 o 
  -3   1  11      124.01      163.01      2.50 o 
  -2   1  11      111.86      121.30      1.77 o 
  -1   1  11       53.31       60.58      1.61 o 
   0   1  11      188.75      216.88      4.18 o 
   1   1  11      386.34      432.02      6.92 o 
   2   1  11      173.22      210.66      6.81 o 
   3   1  11       92.39      105.04      4.11 o 
   4   1  11       89.96      101.19      4.45 o 
  -5   2  11       12.96       10.72      3.05 o 
  -4   2  11        0.89        0.62      1.48 o 
  -3   2  11       55.07       64.24      2.49 o 
  -2   2  11       70.80       78.12      2.26 o 
  -1   2  11      123.19      115.31      2.87 o 
   0   2  11        3.28        2.55      0.64 o 
   1   2  11       77.75       76.24      2.27 o 
   2   2  11      333.51      308.87      7.08 o 
   3   2  11      142.55      156.39      8.41 o 
   4   2  11       92.69       84.53      4.24 o 
   5   2  11        4.58        3.37      6.59 o 
  -5   3  11       39.22       29.79      3.65 o 
  -4   3  11      151.12      144.22      3.30 o 
  -3   3  11      747.73      654.07      7.84 o 
  -2   3  11       57.67       64.78      1.37 o 
  -1   3  11       10.98        9.41      0.87 o 
   0   3  11      268.25      240.85      2.30 o 
   1   3  11      204.44      180.28      2.76 o 
   2   3  11      296.73      282.93      3.89 o 
   3   3  11       31.38       40.11      1.42 o 
   4   3  11       24.21       18.41      2.89 o 
   5   3  11        0.66        1.47      2.97 o 
  -5   4  11        5.21        6.98      3.01 o 
  -4   4  11        0.36        1.70      1.33 o 
  -3   4  11       92.44       86.28      2.41 o 
  -2   4  11        0.87        1.08      1.33 o 
  -1   4  11        0.48        0.35      0.78 o 
   0   4  11        1.06        1.60      0.85 o 
   1   4  11       25.15       23.20      1.28 o 
   2   4  11        0.48        0.08      0.88 o 
   3   4  11        4.38        5.45      1.36 o 
   4   4  11        1.21        0.65      0.90 o 
   5   4  11       23.72       30.71      4.51 o 
  -5   5  11       14.03       10.44      3.30 o 
  -4   5  11       43.49       43.07      3.64 o 
  -3   5  11       60.56       63.90      2.12 o 
  -2   5  11       75.08       77.12      2.63 o 
  -1   5  11        0.61        0.81      1.45 o 
   0   5  11        0.07        0.99      1.02 o 
   1   5  11       41.28       45.96      2.34 o 
   2   5  11        0.59       -0.10      0.38 o 
   3   5  11        0.02        1.35      1.17 o 
   4   5  11        0.10        0.46      1.44 o 
  -4   6  11        1.19        0.80      1.26 o 
  -3   6  11       54.93       62.84      4.06 o 
  -2   6  11       52.27       53.50      3.54 o 
  -1   6  11        5.87        2.86      1.31 o 
   0   6  11        2.17        2.00      1.06 o 
   1   6  11        2.80        3.47      1.39 o 
   2   6  11       44.84       47.31      1.68 o 
   3   6  11        3.51        4.06      1.30 o 
   4   6  11        0.21       -0.13      1.39 o 
  -4   7  11       18.04       14.53      2.02 o 
  -3   7  11       10.24        7.73      1.98 o 
  -2   7  11        2.13        3.47      1.74 o 
  -1   7  11       14.80       16.06      1.64 o 
   0   7  11       31.16       26.19      4.09 o 
   1   7  11        0.40        3.08      1.34 o 
   2   7  11      138.93      149.48      2.87 o 
   3   7  11       84.17       85.82      2.99 o 
  -3   8  11        0.14       -1.90      1.90 o 
  -2   8  11        0.81        0.86      1.71 o 
  -1   8  11       17.47       13.03      1.87 o 
   0   8  11        0.01       -0.37      1.18 o 
   1   8  11       28.02       27.98      1.87 o 
   2   8  11        2.44        0.38      1.06 o 
   3   8  11       37.67       28.19      3.55 o 
  -1   9  11       11.35        8.85      1.80 o 
   0   9  11       24.85       28.56      3.16 o 
   1   9  11       36.76       40.11      2.51 o 
  -4   0  12       22.02       18.64      4.46 o 
  -2   0  12      109.79      126.26      7.33 o 
   0   0  12      187.77      214.92      5.12 o 
   2   0  12      297.68      303.58      9.03 o 
  -5   1  12       43.89       40.79      3.65 o 
  -4   1  12      136.00      151.20      9.42 o 
  -3   1  12      104.24      124.15      2.39 o 
  -2   1  12      107.70      141.02      2.24 o 
  -1   1  12        2.69        2.97      1.10 o 
   0   1  12       45.32       51.95      2.02 o 
   1   1  12       55.13       68.55      3.27 o 
   2   1  12       61.90       90.84      3.90 o 
   3   1  12        0.81       -2.37      2.37 o 
   5   1  12        0.45        6.42      3.22 o 
  -5   2  12        0.82        0.71      2.11 o 
  -4   2  12       21.53       10.83      2.47 o 
  -3   2  12       44.01       49.72      2.62 o 
  -2   2  12       58.09       54.27      1.61 o 
  -1   2  12      281.86      296.09      3.26 o 
   0   2  12       33.25       42.54      1.47 o 
   1   2  12      220.47      201.69      6.09 o 
   2   2  12      141.79      146.47      5.73 o 
   3   2  12      216.93      199.22      5.68 o 
   5   2  12       57.64       57.41      7.24 o 
  -5   3  12       11.89        6.94      3.04 o 
  -4   3  12        8.95        6.24      1.02 o 
  -3   3  12      335.48      349.25      4.68 o 
  -2   3  12       34.51       29.25      1.74 o 
  -1   3  12       32.73       32.59      1.48 o 
   0   3  12        6.59       11.25      1.00 o 
   1   3  12       56.02       64.22      1.78 o 
   2   3  12      102.95      108.17      4.13 o 
   3   3  12       16.47       15.39      1.25 o 
   4   3  12       28.22       25.83      7.37 o 
   5   3  12        3.74        6.19      3.26 o 
  -4   4  12        3.69        2.68      1.38 o 
  -3   4  12       24.81       29.28      2.12 o 
  -2   4  12      131.91      130.11      2.22 o 
  -1   4  12        1.71        0.65      0.94 o 
   0   4  12        9.49        8.38      1.05 o 
   1   4  12        0.01        0.00      0.54 o 
   2   4  12       59.49       55.55      1.61 o 
   3   4  12        0.41        0.73      1.64 o 
   4   4  12        6.85        6.59      5.37 o 
  -4   5  12        5.36        3.87      0.96 o 
  -3   5  12        0.06        0.11      1.09 o 
  -2   5  12        0.19        1.35      1.24 o 
  -1   5  12        0.15        0.51      1.12 o 
   0   5  12        0.28        0.51      0.84 o 
   1   5  12        0.40        0.52      0.67 o 
   2   5  12        5.25        7.67      1.37 o 
   3   5  12        1.65        1.58      2.01 o 
   4   5  12        0.21       -0.73      3.22 o 
  -4   6  12        3.03        1.94      1.65 o 
  -3   6  12      135.77      140.14      3.68 o 
  -2   6  12        9.71        5.59      2.08 o 
  -1   6  12        4.96        4.30      1.73 o 
   0   6  12        7.46        4.43      1.70 o 
   1   6  12      153.93      159.07      2.71 o 
   2   6  12       38.61       35.96      7.13 o 
   3   6  12       30.16       32.30      3.24 o 
  -3   7  12       36.48       40.30      3.23 o 
  -2   7  12        1.66        2.85      1.62 o 
  -1   7  12       24.41       18.09      2.17 o 
   0   7  12       16.21       17.75      1.84 o 
   1   7  12        3.00        3.17      1.50 o 
   2   7  12       35.34       31.93      2.80 o 
   3   7  12       13.13       10.57      2.13 o 
  -2   8  12        0.20       -0.66      2.19 o 
  -1   8  12        3.28        3.17      1.73 o 
   0   8  12       22.31       21.89      2.45 o 
   1   8  12        6.89        2.67      1.66 o 
  -3   0  13      231.23      223.58      4.15 o 
  -1   0  13      203.59      210.20      8.89 o 
   1   0  13      280.09      273.23     10.23 o 
  -4   1  13        5.39        5.17      3.22 o 
  -3   1  13       32.16       49.16      2.50 o 
  -2   1  13       25.86       31.25      2.05 o 
  -1   1  13       58.62       63.09      2.15 o 
   0   1  13        2.46        1.26      0.86 o 
   1   1  13        6.82       11.18      0.60 o 
   2   1  13       17.91       31.14      4.37 o 
   4   1  13        2.64        4.55      4.00 o 
  -4   2  13       76.94       71.47      5.03 o 
  -3   2  13        2.23        5.31      1.26 o 
  -2   2  13       78.28       72.73      2.52 o 
  -1   2  13        1.08        0.25      0.92 o 
   0   2  13       91.72       85.30      1.76 o 
   1   2  13       14.58       16.71      0.94 o 
   2   2  13        0.12       -0.07      0.84 o 
   4   2  13        3.28        8.73      3.70 o 
  -4   3  13       20.91        9.46      2.85 o 
  -3   3  13       20.63       19.93      1.95 o 
  -2   3  13        0.08       -0.84      1.04 o 
  -1   3  13        0.12        0.78      0.86 o 
   0   3  13       48.12       43.83      1.29 o 
   1   3  13       31.75       29.57      1.40 o 
   2   3  13       29.96       24.61      2.81 o 
   3   3  13        9.57       13.18      5.15 o 
   4   3  13        0.64       -3.51      3.51 o 
  -4   4  13       21.89       12.96      2.58 o 
  -3   4  13        0.04       -0.19      1.08 o 
  -2   4  13        3.19        1.83      1.09 o 
  -1   4  13        7.70        5.71      1.15 o 
   0   4  13        5.36        3.97      0.87 o 
   1   4  13       11.07       11.19      0.60 o 
   2   4  13        4.24        1.96      1.43 o 
   3   4  13       23.68       31.48      4.31 o 
   4   4  13        0.09        0.74      3.26 o 
  -3   5  13       35.84       31.27      2.59 o 
  -2   5  13        3.75        5.44      1.62 o 
  -1   5  13        0.38        0.71      1.12 o 
   0   5  13        4.54        1.97      0.99 o 
   1   5  13        0.76        1.56      0.93 o 
   2   5  13        0.19        0.19      1.03 o 
   3   5  13        0.00       -1.19      1.73 o 
  -3   6  13       76.14       70.73      2.47 o 
  -2   6  13       27.11       22.03      3.12 o 
  -1   6  13        2.22        1.52      1.31 o 
   0   6  13        0.73       -0.13      1.14 o 
   1   6  13        1.28        0.70      0.88 o 
   2   6  13       91.27      100.95      2.84 o 
  -2   7  13       10.60        7.07      2.26 o 
  -1   7  13        0.86        4.63      2.13 o 
   0   7  13        5.91        5.18      1.65 o 
   1   7  13       55.15       54.13      2.83 o 
  -4   0  14       32.96       30.50      6.72 o 
  -2   0  14      112.48      112.00      2.93 o 
   0   0  14      100.62       77.57      4.98 o 
   2   0  14      114.77      108.56      6.48 o 
  -4   1  14        0.60        1.75      1.55 o 
  -3   1  14        1.95       -1.22      1.27 o 
  -2   1  14       39.79       32.14      2.70 o 
  -1   1  14        1.64        2.31      0.99 o 
   0   1  14       13.60       10.46      1.12 o 
   1   1  14       28.83       22.06      2.38 o 
   2   1  14      111.18      111.85      4.63 o 
   3   1  14        1.02        1.39      2.45 o 
  -4   2  14        0.62        2.21      2.06 o 
  -3   2  14      100.71       97.39      4.58 o 
  -2   2  14       28.91       40.41      3.05 o 
  -1   2  14       15.51       10.00      1.61 o 
   0   2  14       14.70       13.58      2.99 o 
   1   2  14      193.89      199.54      6.42 o 
   2   2  14       87.74      104.01      4.59 o 
   3   2  14       68.73       67.56      6.22 o 
  -3   3  14       10.27        5.84      1.51 o 
  -2   3  14        1.30        0.09      1.00 o 
  -1   3  14        8.85        7.33      1.20 o 
   0   3  14       12.93        9.54      1.32 o 
   1   3  14        0.00        2.48      1.86 o 
   2   3  14       14.60        8.52      2.74 o 
   3   3  14        4.96        2.58      2.70 o 
  -3   4  14       16.23        6.19      2.05 o 
  -2   4  14       25.63       14.50      3.38 o 
  -1   4  14        3.42        2.71      0.92 o 
   0   4  14       47.46       41.02      1.52 o 
   1   4  14        0.70        1.90      1.09 o 
   2   4  14       24.73       27.12      2.21 o 
   3   4  14        1.31        1.29      3.25 o 
  -2   5  14        0.08        1.29      1.24 o 
  -1   5  14        0.00       -0.30      0.96 o 
   0   5  14        3.43        2.52      1.10 o 
   1   5  14        0.12        0.29      1.16 o 
   2   5  14        3.48        4.27      1.48 o 
  -1   6  14       16.13       13.45      2.24 o 
   0   6  14       13.45       11.60      2.16 o 
   1   6  14       17.94       22.62      3.51 o 
  -3   0  15       58.74       62.77      2.33 o 
  -1   0  15        6.82        4.01      1.43 o 
   1   0  15       35.83       36.99      4.48 o 
  -3   1  15        0.26        1.47      1.16 o 
  -2   1  15       67.37       56.97      1.99 o 
  -1   1  15       16.27       10.40      1.21 o 
   0   1  15       16.12        8.94      1.00 o 
   1   1  15        1.37        0.44      2.00 o 
   2   1  15       97.36       92.06      5.24 o 
  -2   2  15       62.41       65.80      2.74 o 
  -1   2  15        4.36        3.93      1.28 o 
   0   2  15       12.07        4.99      1.18 o 
   1   2  15       50.99       57.01      3.67 o 
   2   2  15       52.25       69.77      4.31 o 
  -2   3  15        9.25        6.53      1.41 o 
  -1   3  15       33.01       31.89      2.32 o 
   0   3  15        0.00        0.90      0.87 o 
   1   3  15       10.03        6.66      2.20 o 
   2   3  15        7.08       13.22      3.80 o 
  -1   4  15        0.01        0.02      1.09 o 
   0   4  15        4.37        2.81      1.52 o 
   1   4  15       28.85       30.44      3.68 o 
   0   0  16        4.79        3.00      3.04 o 
  -1   1  16        9.99        4.81      1.11 o 
   0   1  16       10.88        6.02      2.37 o 
                                                 
